# Supplementary material for: Incorporation of NGR1 promotes bone regeneration of injectable HA/nHAp hydrogels by anti-inflammation regulation via a MAPK/ERK signaling pathway
Source: Front Bioeng Biotechnol. 2022 Sep 23;10:992961. doi: 10.3389/fbioe.2022.992961 (PMC9537692; doi:10.3389/fbioe.2022.992961)
Supplement: Supplementary file 1 [file DataSheet3.xlsx]

## Sheet: Fig 1
Fig 1	A	HA HA_SH					B	397.264	0	397.264	0	397.264	0	397.264	0			D	6.07258	0.04743	0.20143	6.00261	0.81911	1.91954	6.13232	4.84615	8.8227		E	0	-0.08174	0	-0.27635	0	-0.12775	0	-0.02401	0	-0.17663	F	0	0.19098	1.72857	0.2693	1.72857	0.55967	1.72857	-0.09861	1.7
		-3.83785	42.4939		-3.83785	37.8145		401.121	0	401.121	0	401.121	0	401.121	0				12.0733	0.05609	0.21642	12.1197	0.88501	1.98591	12.1716	4.9816	8.93533			0.05714	-0.06718	0.0375	-0.25539	0.02857	-0.1047	0.0375	-0.01685	0.02857	-0.15388		0.05714	0.22034	3.61429	0.43191	3.61429	0.60732	3.61429	0.14522	3.61429
		-3.83769	42.2569		-3.83769	37.8638		404.978	0	404.978	0	404.978	0	404.978	0				18.1552	0.06256	0.23072	18.2374	0.971	2.0547	18.2667	5.17144	9.07178			0.1	-0.05305	0.0875	-0.2353	0.08571	-0.08235	0.075	-0.00972	0.08571	-0.13193		0.21429	0.24713	5.48571	0.61909	5.48571	0.69416	5.5	0.39456	5.52857
		-3.83754	42.0837		-3.83754	37.8369		408.835	0	408.835	0	408.835	0	408.835	0				24.267	0.07262	0.24716	24.332	1.05357	2.12677	24.3499	5.37879	9.20065			0.14286	-0.03937	0.125	-0.21608	0.14286	-0.06071	0.125	-0.00262	0.12857	-0.11076		0.5	0.27135	7.35714	0.83083	7.35714	0.82018	7.37143	0.6494	7.34286
		-3.83739	41.926		-3.83739	37.8212		412.692	0	412.692	0	412.692	0	412.692	0				30.2345	0.08861	0.25967	30.2667	1.1517	2.20404	30.3375	5.57303	9.36782			0.18571	-0.02613	0.1625	-0.19773	0.17143	-0.03978	0.15	0.00445	0.17143	-0.09038		0.9	0.293	9.21429	1.06713	9.22857	0.98539	9.22857	0.90975	9.21429
		-3.83723	41.7491		-3.83723	37.8738		416.549	0	416.549	0	416.549	0	416.549	0				36.4003	0.10149	0.28358	36.438	1.24337	2.28027	36.4435	5.7812	9.43833			0.22857	-0.01333	0.2125	-0.18024	0.22857	-0.01954	0.2	0.0115	0.22857	-0.07079		1.42857	0.31207	11.0857	1.32799	11.0857	1.18978	11.0857	1.1756	11.1286
		-3.83708	41.6394		-3.83708	37.9884		420.406	0	420.406	0	420.406	0	420.406	0				42.4883	0.11838	0.3058	42.3884	1.35743	2.36041	42.5573	5.99546	9.58408			0.28571	-0.000968497	0.2375	-0.16363	0.28571	-1.01914e-05	0.2375	0.01853	0.27143	-0.05199		2.04286	0.32856	12.9286	1.61341	12.9286	1.43336	12.9286	1.44695	12.9286
		-3.83693	41.6326		-3.83693	38.1387		424.263	0	424.263	0	424.263	0	424.263	0				48.5948	0.13945	0.32753	48.5839	1.47708	2.44439	48.5429	6.26264	9.73825			0.32857	0.01095	0.2875	-0.14789	0.32857	0.01882	0.2875	0.02552	0.32857	-0.03399		2.78571	0.34249	14.7714	1.9234	14.7714	1.71613	14.7714	1.72381	14.7429
		-3.83678	41.5898		-3.83678	38.2366		428.12	0	428.12	0	428.12	0	428.12	0				54.6288	0.16239	0.34893	54.5192	1.60435	2.52891	54.764	6.47311	9.84376			0.37143	0.02243	0.325	-0.13302	0.37143	0.03694	0.3375	0.03249	0.37143	-0.01677		3.64286	0.34593	16.5857	2.3746	16.5857	2.21417	16.5857	2.0426	16.6143
		-3.83662	41.3977		-3.83662	38.122		431.976	0	431.976	0	431.976	0	431.976	0				60.5795	0.19197	0.37774	60.7085	1.74166	2.61201	60.6992	6.66931	9.98789			0.41429	0.03347	0.375	-0.11902	0.42857	0.05437	0.375	0.03943	0.42857	-0.000342508		4.58571	0.25779	18.3857	2.70348	18.3857	2.45354	18.3857	2.44049	18.4
		-3.83647	41.1764		-3.83647	37.7588		435.833	0	435.833	0	435.833	0	435.833	0				66.7893	0.22308	0.4001	66.6761	1.89182	2.69884	66.7905	6.90434	10.0986			0.48571	0.04406	0.425	-0.10589	0.47143	0.07108	0.4125	0.04635	0.47143	0.01529		5.64286	0.26619	20.1714	3.13532	20.1714	2.8351	20.1714	2.55634	20.1429
		-3.83632	41.1291		-3.83632	37.3976		439.69	0	439.69	0	439.69	0	439.69	0				72.7187	0.25885	0.43162	72.715	2.04553	2.78495	72.836	7.12982	10.2633			0.51429	0.05422	0.45	-0.09362	0.51429	0.0871	0.4625	0.05324	0.51429	0.03014		6.78571	0.30966	21.9286	3.36404	21.9429	3.23227	21.9286	2.73206	21.9429
		-3.83617	41.2718		-3.83617	37.3549		443.547	0	443.547	0	443.547	0	443.547	0				78.79	0.29817	0.45275	78.8592	2.20923	2.86459	78.8695	7.37415	10.4015			0.57143	0.06393	0.4875	-0.08223	0.57143	0.10241	0.5	0.0601	0.55714	0.0442		8.02857	0.391	23.6571	3.65449	23.6714	3.4722	23.6714	3.0784	23.7
		-3.83601	41.4823		-3.83601	37.6274		447.404	0	447.404	0	447.404	0	447.404	0				84.9598	0.34969	0.48057	84.9842	2.37814	2.9474	84.9582	7.59683	10.5013			0.61429	0.07321	0.55	-0.07171	0.61429	0.11702	0.5375	0.06693	0.6	0.05746		9.34286	0.5456	25.3857	4.10274	25.3857	3.86369	25.3857	3.27374	25.3571
		-3.83586	41.7247		-3.83586	37.9046		451.261	0	451.261	0	451.261	0	451.261	0				90.9862	0.39661	0.50785	91.0142	2.55925	3.03264	91.0829	7.83233	10.6291			0.65714	0.08204	0.5875	-0.06206	0.67143	0.13093	0.575	0.07374	0.65714	0.06994		10.7714	0.6271	27.0857	4.51424	27.0857	4.26934	27.0857	3.54682	27.0857
		-3.83571	42.0304		-3.83571	37.988		455.118	0	455.118	0	455.118	0	455.118	0				96.9802	0.45395	0.53177	96.9368	2.74584	3.11386	97.0746	8.09775	10.7637			0.71429	0.09043	0.625	-0.05328	0.7	0.14413	0.625	0.08052	0.71429	0.08162		12.2429	0.84726	28.7429	4.72455	28.7429	4.65962	28.7571	4.00931	28.7714
		-3.83555	42.2971		-3.83555	37.9941		458.975	0	458.975	0	458.975	0	458.975	0				103.142	0.51842	0.56165	103.005	2.94595	3.19968	103.27	8.40527	10.8766			0.75714	0.09838	0.6625	-0.04536	0.75714	0.15663	0.6625	0.08728	0.75714	0.09252		13.7857	1.24098	30.3714	5.20626	30.3857	5.03478	30.3857	4.38951	30.3714
		-3.8354	42.3392		-3.8354	38.0871		462.832	0	462.832	0	462.832	0	462.832	0				109.137	0.58728	0.58661	109.092	3.15592	3.27614	109.191	8.58279	11.0328			0.8	0.10589	0.7	-0.03832	0.8	0.16843	0.7	0.09401	0.8	0.10262		15.4	1.65889	31.9857	5.59174	31.9857	5.43835	32	4.82647	31.9857
		-3.83525	42.1553		-3.83525	38.1874		466.689	0	466.689	0	466.689	0	466.689	0				115.278	0.66444	0.6092	115.176	3.36898	3.35309	115.301	8.91506	11.1264			0.85714	0.11296	0.75	-0.03215	0.84286	0.17952	0.75	0.10071	0.84286	0.11193		17.0857	2.16077	33.5571	6.13734	33.5571	5.76955	33.5571	5.44067	33.6
		-3.8351	41.9753		-3.8351	38.0879		470.546	0	470.546	0	470.546	0	470.546	0				121.249	0.748	0.63323	121.333	3.59693	3.43033	121.337	9.18289	11.3211			0.9	0.11959	0.7875	-0.02685	0.9	0.18991	0.7875	0.10738	0.9	0.12046		18.8	2.59476	35.1	6.70607	35.1143	6.37575	35.1143	5.93847	35.1143
		-3.83494	42		-3.83494	37.7529		474.403	0	474.403	0	474.403	0	474.403	0				127.382	0.83583	0.65134	127.267	3.8277	3.50149	127.466	9.4349	11.3843			0.94286	0.12578	0.825	-0.02241	0.94286	0.1996	0.825	0.11403	0.94286	0.12819		20.5714	3.03589	36.6143	7.31643	36.6143	7.00749	36.6143	6.6016	36.6
		-3.83479	42.2327		-3.83479	37.3595		478.26	0	478.26	0	478.26	0	478.26	0				133.452	0.92698	0.6763	133.499	4.06616	3.57769	133.55	9.76042	11.5544			1	0.13153	0.875	-0.01885	1	0.20858	0.8625	0.12065	0.98571	0.13513		22.3857	3.53617	38.0714	7.95538	38.0857	7.67013	38.0714	7.4053	38.1
		-3.83464	42.5825		-3.83464	37.0875		482.117	0	482.117	0	482.117	0	482.117	0				139.399	1.02672	0.68902	139.431	4.31605	3.64528	139.509	9.95399	11.6285			1.04286	0.13683	0.925	-0.01616	1.04286	0.21687	0.9125	0.12725	1.04286	0.14129		24.2143	3.89363	39.5	8.64148	39.5143	8.35119	39.5143	8.2568	39.5286
		-3.83448	42.9664		-3.83448	36.9856		485.974	0	485.974	0	485.974	0	485.974	0				145.533	1.13514	0.70439	145.561	4.57494	3.71461	145.677	10.3007	11.7629			1.1	0.1417	0.95	-0.01434	1.08571	0.22444	0.95	0.13382	1.08571	0.14665		26.0571	4.3229	40.9	9.15409	40.9143	8.93641	40.9143	9.14024	40.8857
		-3.83433	43.2747		-3.83433	37.0426		489.83	0	489.83	0	489.83	0	489.83	0				151.631	1.24259	0.72854	151.67	4.84012	3.78109	151.804	10.5205	11.9295			1.14286	0.14612	1	-0.01338	1.14286	0.23132	1	0.14036	1.12857	0.15122		27.9286	4.86393	42.2571	10.0303	42.2714	9.90111	42.2714	9.92385	42.2714
		-3.83418	43.3928		-3.83418	37.2617		493.687	0	493.687	0	493.687	0	493.687	0				157.599	1.36484	0.74144	157.686	5.11555	3.84801	157.764	10.9151	11.968			1.2	0.1501	1.0375	-0.0133	1.18571	0.23749	1.0375	0.14687	1.18571	0.155		29.8143	5.46533	43.5714	10.9343	43.5857	10.8052	43.5857	10.8056	43.6
		-3.83403	43.3403		-3.83403	37.59		497.544	0	497.544	0	497.544	0	497.544	0				163.652	1.48943	0.75451	163.671	5.40556	3.90814	163.868	11.1833	12.1385			1.24286	0.15371	1.075	-0.01509	1.22857	0.2459	1.0875	0.13403	1.22857	0.139		31.7	6.03382	44.8429	12.0075	44.8429	11.9314	44.8571	11.9172	44.8286
		-3.83387	43.2813		-3.83387	37.832		501.401	38.0487	501.401	21.4637	501.401	15.4865	501.401	23.1839				169.787	1.62461	0.76415	169.744	5.69189	3.96727	169.939	11.4925	12.2259			1.27143	0.14246	1.125	-0.03756	1.27143	0.24821	1.125	0.15319	1.27143	0.15016		33.5571	6.62129	46.0714	13.1904	46.0857	13.1387	46.0857	12.939	46.0857
		-3.83372	43.3518		-3.83372	37.7538		505.258	38.346	505.258	21.0911	505.258	15.079	505.258	23.0112				175.79	1.75639	0.77255	175.787	5.99649	4.02116	175.948	11.7835	12.334			1.32857	0.14283	1.1625	-0.06366	1.32857	0.25057	1.1625	0.16706	1.32857	0.14332		35.4286	7.29634	47.2429	14.3844	47.2571	14.3493	47.2571	13.9647	47.2714
		-3.83357	43.5422		-3.83357	37.3418		509.115	38.6667	509.115	20.4076	509.115	14.3482	509.115	22.9286				181.933	1.89977	0.78082	181.906	6.29269	4.0721	181.945	12.1641	12.4919			1.37143	0.14328	1.2	-0.06696	1.37143	0.2435	1.2	0.16201	1.37143	0.11565		37.2571	8.2319	48.3857	15.5238	48.3857	15.6647	48.3857	15.2212	48.3857
		-3.83342	43.7536		-3.83342	36.8795		512.972	38.8692	512.972	19.9258	512.972	13.8423	512.972	23.0949				188.011	2.04648	0.78857	187.902	6.60455	4.12513	188.063	12.4009	12.566			1.42857	0.1725	1.25	-0.06789	1.41429	0.21318	1.25	0.15086	1.41429	0.12042		39.0571	9.35816	49.4714	16.9248	49.4714	17.0723	49.4714	16.4462	49.4714
		-3.83326	43.8623		-3.83326	36.672		516.829	39.1209	516.829	19.5703	516.829	13.2631	516.829	23.4353				194.041	2.19767	0.79413	194.042	6.9263	4.17535	194.211	12.8057	12.6655			1.47143	0.19122	1.2875	-0.06954	1.47143	0.23559	1.2875	0.14908	1.47143	0.14875		40.8286	10.4347	50.5143	18.5495	50.5143	18.611	50.5143	17.8979	50.5429
		-3.83311	43.7375		-3.83311	36.7138		520.686	39.6123	520.686	20.0084	520.686	13.0268	520.686	24.0272				200.12	2.35523	0.79997	200.077	7.26636	4.22621	200.199	13.06	12.8091			1.52857	0.19135	1.325	-0.07197	1.52857	0.26016	1.325	0.18416	1.51429	0.15762		42.5571	11.7823	51.4857	20.1871	51.5	20.0558	51.5	19.4334	51.5
		-3.83296	43.3538		-3.83296	36.7584		524.543	40.0578	524.543	21.5679	524.543	13.7316	524.543	24.6946				206.152	2.52296	0.8041	206.276	7.60244	4.26834	206.247	13.4265	12.8513			1.57143	0.18663	1.375	-0.05227	1.57143	0.26609	1.375	0.21185	1.55714	0.17079		44.2429	13.166	52.4286	21.8572	52.4286	21.8374	52.4286	20.884	52.4286
		-3.8328	42.9126		-3.8328	36.696		528.4	40.5061	528.4	24.0544	528.4	15.421	528.4	25.6553				212.216	2.68432	0.80972	212.197	7.94424	4.31677	212.377	13.7389	13.1267			1.61429	0.18906	1.425	-0.0555	1.61429	0.27894	1.4125	0.20842	1.61429	0.17782		45.8571	14.6352	53.3143	23.4282	53.3143	23.4662	53.3286	22.7871	53.3286
		-3.83265	42.6953		-3.83265	36.6767		532.257	40.8712	532.257	25.7169	532.257	16.7454	532.257	26.7083				218.277	2.85985	0.81004	218.318	8.29675	4.35534	218.488	14.0613	13.0941			1.65714	0.19468	1.45	-0.06603	1.65714	0.29066	1.45	0.22325	1.65714	0.15278		47.4143	16.2744	54.1571	25.1827	54.1571	25.1267	54.1571	24.6036	54.1714
		-3.8325	42.7556		-3.8325	36.8082		536.114	41.1391	536.114	26.8516	536.114	17.6246	536.114	27.6703				224.269	3.03572	0.81385	224.502	8.64755	4.38459	224.434	14.4251	13.236			1.71429	0.2048	1.5	-0.04342	1.7	0.28296	1.5	0.22287	1.7	0.14003		48.9143	18.0885	54.9286	26.9289	54.9429	26.7286	54.9429	26.473	54.9286
		-3.83235	42.8943		-3.83235	36.9391		539.971	41.3302	539.971	27.7105	539.971	18.2195	539.971	28.5869				230.456	3.22149	0.81039	230.547	9.00693	4.41762	230.502	14.7295	13.3305			1.75714	0.21947	1.55	-0.07529	1.75714	0.2691	1.5375	0.25727	1.75714	0.11142		50.3286	20.104	55.6714	28.6098	55.6714	28.5003	55.6714	28.5153	55.6714
		-3.83219	42.9549		-3.83219	36.8901		543.828	41.4563	543.828	28.8847	543.828	19.1634	543.828	29.3696				236.386	3.40657	0.81397	236.521	9.37933	4.45439	236.556	15.1113	13.4289			1.8	0.21031	1.5875	-0.09378	1.81429	0.26951	1.5875	0.27277	1.8	0.11025		51.6714	22.2189	56.3429	30.4424	56.3429	30.3865	56.3429	30.5657	56.3571
		-3.83204	42.9567		-3.83204	36.7376		547.684	41.5689	547.684	30.2707	547.684	20.4228	547.684	30.2794				242.443	3.58928	0.81091	242.559	9.75586	4.48218	242.72	15.4596	13.5253			1.85714	0.20051	1.625	-0.10578	1.85714	0.25101	1.625	0.29123	1.84286	0.13114		52.9286	24.4	56.9571	32.1566	56.9571	32.2316	56.9571	32.5747	56.9429
		-3.83189	42.8938		-3.83189	36.6757		551.541	41.5839	551.541	32.0643	551.541	21.9495	551.541	31.377				248.532	3.78759	0.80836	248.687	10.1322	4.51562	248.71	15.8178	13.6294			1.9	0.20672	1.675	-0.12347	1.9	0.26513	1.6625	0.27158	1.9	0.16921		54.0857	26.6259	57.5143	33.8318	57.5286	33.9378	57.5286	34.5053	57.5143
		-3.83173	42.6474		-3.83173	36.7016		555.398	41.4473	555.398	33.918	555.398	23.5174	555.398	32.2176				254.538	3.9809	0.80795	254.792	10.5244	4.52995	254.774	16.1607	13.7428			1.95714	0.19483	1.7125	-0.12456	1.94286	0.25366	1.7	0.31258	1.94286	0.16173		55.1429	28.795	58.0143	35.33	58.0286	35.6416	58.0286	36.2683	58.0429
		-3.83158	42.2218		-3.83158	36.655		559.255	41.3422	559.255	36.0163	559.255	25.2947	559.255	32.9217				260.713	4.18065	0.80499	260.733	10.9099	4.55112	260.908	16.5305	13.8958			2	0.19249	1.75	-0.12947	2	0.24705	1.75	0.32724	1.98571	0.1746		56.1286	30.9958	58.4714	36.7657	58.4714	37.1475	58.4857	37.8304	58.4571
		-3.83143	41.8611		-3.83143	36.5093		563.112	41.6508	563.112	37.8969	563.112	26.9328	563.112	33.8456				266.812	4.38153	0.80478	266.823	11.3118	4.5847	266.872	16.9139	14.0039			2.04286	0.19553	1.8	-0.13174	2.04286	0.24367	1.7875	0.32592	2.04286	0.1804		57	33.2889	58.8714	37.9038	58.8714	38.3971	58.8714	39.3589	58.8571
		-3.83128	41.7608		-3.83128	36.4319		566.969	42.2889	566.969	39.3531	566.969	28.3635	566.969	34.7689				272.828	4.59469	0.78313	272.952	11.7095	4.60123	272.91	17.2925	14.0502			2.1	0.19516	1.8375	-0.14161	2.08571	0.22406	1.8375	0.31578	2.08571	0.18739		57.7571	35.0129	59.2	38.8965	59.2	39.5104	59.2	40.5347	59.2143
		-3.83112	41.8195		-3.83112	36.5697		570.826	42.9581	570.826	40.1706	570.826	29.3571	570.826	35.6876				278.84	4.80054	0.79585	279.025	12.1172	4.62084	278.954	17.622	14.1105			2.14286	0.18549	1.875	-0.10988	2.12857	0.23638	1.875	0.2822	2.12857	0.19556		58.4143	36.5868	59.4714	39.7438	59.4857	40.4875	59.4857	41.6463	59.4857
		-3.83097	41.8611		-3.83097	36.9099		574.683	43.4573	574.683	40.6609	574.683	30.0488	574.683	36.4621				284.858	5.01379	0.78841	285.044	12.5348	4.63676	285.123	18.0534	14.2002			2.2	0.18302	1.9125	-0.0967	2.18571	0.24361	1.9125	0.3316	2.18571	0.20538		58.9571	38.0106	59.7	40.4459	59.7	41.3282	59.7	42.4015	59.6857
		-3.83082	41.9308		-3.83082	37.3209		578.54	43.8309	578.54	40.7957	578.54	30.3044	578.54	37.1095				290.913	5.22437	0.78248	291.186	12.9478	4.65166	291.195	18.3657	14.3049			2.24286	0.16612	1.9625	-0.0867	2.24286	0.21566	1.95	0.36198	2.22857	0.17946		59.4	39.2844	59.8429	41.0025	59.8571	42.0326	59.8571	42.9182	59.8714
		-3.83067	42.1475		-3.83067	37.5853		582.397	44.0635	582.397	40.8639	582.397	30.3603	582.397	37.6486				297.007	5.43702	0.7787	297.221	13.3692	4.67923	297.283	18.7165	14.4133			2.28571	0.16323	2	-0.04857	2.27143	0.22206	2	0.34967	2.27143	0.18334		59.7143	40.4082	59.9571	41.4139	59.9571	42.6006	59.9571	43.3083	59.9714
		-3.83051	42.395		-3.83051	37.4887		586.254	44.1114	586.254	40.872	586.254	30.2222	586.254	38.0795				303.154	5.65676	0.77271	303.308	13.7989	4.6858	303.291	19.0755	14.5385			2.34286	0.13185	2.0375	-0.04683	2.32857	0.23453	2.0375	0.34636	2.32857	0.20207		59.9143	41.3819	60	41.6799	60	43.0324	60	43.1545	60
		-3.83036	42.4321		-3.83036	37.0759		590.111	43.9985	590.111	40.8615	590.111	30.0628	590.111	38.4449				309.175	5.87864	0.76793	309.272	14.2349	4.67655	309.398	19.5034	14.5595			2.38571	0.07963	2.0875	-0.02383	2.37143	0.23122	2.0875	0.34924	2.38571	0.18731		60	42.2055	59.9857	41.4957	59.9857	42.1701	59.9857	42.7687	60
		-3.83021	42.2619		-3.83021	36.7403		593.968	43.9352	593.968	40.7681	593.968	29.8436	593.968	38.7862				315.136	6.10251	0.76103	315.409	14.6734	4.69891	315.356	19.8465	14.5428			2.42857	0.04909	2.125	-0.01236	2.42857	0.24397	2.1125	0.31243	2.42857	0.20675		59.9857	41.1931	59.9143	40.3722	59.9143	41.0735	59.9143	42.1755	59.9286
		-3.83005	42.1277		-3.83005	36.8418		597.825	43.9338	597.825	40.7761	597.825	29.6928	597.825	39.1655				321.318	6.32762	0.75722	321.397	15.1009	4.69574	321.524	20.2075	14.6493			2.47143	0.05942	2.175	-0.03258	2.47143	0.23514	2.175	0.3123	2.47143	0.21441		59.9143	39.8897	59.7714	39.1512	59.7857	39.8628	59.7857	41.2359	59.7714
		-3.8299	42.1592		-3.8299	37.2688		601.682	43.9947	601.682	40.7383	601.682	29.5201	601.682	39.6322				327.287	6.54637	0.75633	327.475	15.5398	4.69867	327.568	20.737	14.7982			2.52857	0.06325	2.2125	-0.00718	2.51429	0.21236	2.2125	0.33701	2.51429	0.23632		59.7857	38.519	59.5857	37.8326	59.5857	38.538	59.6	39.9603	59.5857
		-3.82975	42.2528		-3.82975	37.6207		605.539	44.1938	605.539	40.758	605.539	29.4121	605.539	40.1729				333.337	6.77648	0.74463	333.562	15.9781	4.70573	333.657	21.1192	14.8533			2.57143	0.07274	2.25	-0.00344	2.57143	0.22892	2.25	0.34734	2.57143	0.25213		59.5857	37.0811	59.3429	36.4166	59.3429	37.0992	59.3429	38.3051	59.3571
		-3.8296	42.3177		-3.8296	37.7663		609.395	44.6832	609.395	40.7558	609.395	29.339	609.395	40.7507				339.508	6.99966	0.7417	339.558	16.4434	4.71507	339.609	21.4384	14.9892			2.61429	0.08364	2.3	0.00101	2.61429	0.22819	2.2875	0.36798	2.61429	0.24242		59.3286	35.5761	59.0143	34.9031	59.0286	35.5462	59.0286	36.5714	59.0286
		-3.82944	42.3927		-3.82944	37.9262		613.252	45.4537	613.252	40.9808	613.252	29.449	613.252	41.3237				345.512	7.23998	0.7371	345.626	16.8828	4.71123	345.821	21.8357	15.1062			2.65714	0.05873	2.3375	0.02915	2.67143	0.26512	2.3375	0.38383	2.65714	0.26944		59.0143	34.0038	58.6429	33.292	58.6571	33.8792	58.6571	34.526	58.6429
		-3.82929	42.481		-3.82929	38.1912		617.109	46.5694	617.109	41.3183	617.109	29.6963	617.109	41.9688				351.643	7.46662	0.72919	351.635	17.3477	4.7033	351.896	22.2967	15.0617			2.71429	0.05274	2.3875	0.00824	2.71429	0.25475	2.375	0.39127	2.71429	0.3082		58.6429	32.3644	58.2143	31.5835	58.2286	32.098	58.2286	32.5247	58.2286
		-3.82914	42.5032		-3.82914	38.3103		620.966	47.8412	620.966	41.8263	620.966	30.1442	620.966	42.6551				357.579	7.69865	0.72839	357.836	17.8178	4.73055	357.924	22.6451	15.143			2.75714	0.03241	2.425	0.01137	2.75714	0.27726	2.425	0.38518	2.75714	0.33593		58.2143	30.6578	57.7286	29.5592	57.7286	29.8679	57.7429	30.3942	57.7429
		-3.82898	42.4724		-3.82898	38.0796		624.823	49.152	624.823	42.4149	624.823	30.7454	624.823	43.3203				363.623	7.9293	0.71653	363.79	18.2698	4.71782	363.991	23.1042	15.2399			2.81429	0.01701	2.4625	0.02667	2.81429	0.30233	2.4625	0.40319	2.8	0.33354		57.7286	28.7579	57.1714	27.52	57.1857	27.7735	57.1857	28.2523	57.1714
		-3.82883	42.5105		-3.82883	37.6601		628.68	50.4495	628.68	43.106	628.68	31.5551	628.68	43.9657				369.764	8.16644	0.71088	369.947	18.756	4.71495	369.988	23.4581	15.2947			2.85714	0.02981	2.5	0.0314	2.85714	0.32592	2.5	0.41481	2.85714	0.35285		57.1857	26.7448	56.5714	25.3915	56.5714	25.4476	56.5714	26.1353	56.5857
		-3.82868	42.601		-3.82868	37.3159		632.537	51.6168	632.537	43.7773	632.537	32.3865	632.537	44.6302				375.776	8.3983	0.70361	376.034	19.1699	4.69205	376.082	23.8787	15.4078			2.9	0.05105	2.55	0.06571	2.9	0.35141	2.5375	0.41059	2.9	0.37803		56.5714	24.653	55.9	23.2936	55.9286	23.4073	55.9143	23.9993	55.9286
		-3.82853	42.5454		-3.82853	37.0569		636.394	52.629	636.394	44.47	636.394	33.2011	636.394	45.1629				381.81	8.64335	0.70041	382.079	19.702	4.69416	382.228	24.2687	15.5608			2.95714	0.02733	2.5875	0.08068	2.95714	0.36051	2.575	0.45421	2.94286	0.38274		55.9	22.5718	55.2	21.3023	55.2143	21.3224	55.2	21.9119	55.2
		-3.82837	42.2765		-3.82837	36.7453		640.251	53.47	640.251	45.0094	640.251	33.8216	640.251	45.615				387.839	8.8674	0.68929	388.138	20.135	4.68561	388.313	24.763	15.5462			3	0.00971	2.6375	0.09163	3	0.38394	2.625	0.46164	3	0.37215		55.2	20.8003	54.4286	19.3007	54.4286	19.5007	54.4286	19.8115	54.4286
		-3.82822	41.9846		-3.82822	36.4055		644.108	54.0523	644.108	45.4646	644.108	34.2435	644.108	46.052				394.046	9.08603	0.68576	394.169	20.6417	4.64815	394.343	25.1734	15.5659			3.04286	0.01574	2.6625	0.09985	3.05714	0.39375	2.675	0.47357	3.04286	0.38112		54.4143	19.098	53.6	17.6398	53.6143	17.8005	53.6143	17.9092	53.6143
		-3.82807	41.7958		-3.82807	36.2224		647.965	54.4595	647.965	45.8497	647.965	34.4822	647.965	46.4787				399.966	9.34402	0.68256	400.266	21.0838	4.66354	400.486	25.5732	15.6233			3.1	-0.01436	2.7125	0.14531	3.08571	0.38274	2.7125	0.46972	3.08571	0.39261		53.6	17.5275	52.7143	16.0915	52.7143	16.0589	52.7286	16.297	52.7143
		-3.82792	41.5619		-3.82792	36.3023		651.822	54.7644	651.822	46.3386	651.822	34.7524	651.822	46.9663				406.153	9.58609	0.66412	406.245	21.5654	4.61583	406.469	26.0492	15.7226			3.15714	-0.014	2.7625	0.16812	3.14286	0.4087	2.75	0.52794	3.12857	0.40038		52.7143	16.116	51.7857	14.869	51.8	14.5476	51.8	14.6807	51.8
		-3.82776	41.1856		-3.82776	36.5733		655.679	55.0741	655.679	46.96	655.679	35.0737	655.679	47.5372				412.237	9.82398	0.67	412.331	22.0539	4.67306	412.606	26.4928	15.7589			3.18571	-0.01877	2.7875	0.17932	3.18571	0.40403	2.7875	0.52407	3.18571	0.39786		51.7857	14.8822	50.8	13.7269	50.8143	13.3628	50.8143	13.3011	50.8286
		-3.82761	40.927		-3.82761	36.8625		659.536	55.3858	659.536	47.7716	659.536	35.576	659.536	48.0468				418.216	10.0653	0.67172	418.479	22.4732	4.61223	418.578	26.8634	15.8425			3.24286	-0.000322606	2.8375	0.16407	3.24286	0.43664	2.8375	0.48495	3.24286	0.40921		50.8	13.6153	49.7714	12.6875	49.7857	12.2367	49.7714	11.987	49.7714
		-3.82746	41.0791		-3.82746	36.9781		663.393	55.6837	663.393	48.4684	663.393	36.1896	663.393	48.5324				424.383	10.3039	0.65865	424.404	22.9928	4.62373	424.693	27.2747	15.9449			3.28571	0.00871	2.875	0.16078	3.28571	0.4586	2.875	0.5068	3.28571	0.40392		49.7714	12.573	48.6857	11.6076	48.7	11.1154	48.7	10.8869	48.6857
		-3.8273	41.4736		-3.8273	36.8173		667.25	55.7382	667.25	49.3221	667.25	37.1558	667.25	48.9989				430.379	10.5316	0.63505	430.564	23.4856	4.61945	430.865	27.7301	15.9405			3.34286	0.00304	2.9125	0.12627	3.32857	0.47803	2.9125	0.51126	3.32857	0.37664		48.6857	11.6553	47.5571	10.5985	47.5714	10.2382	47.5571	9.71602	47.5857
		-3.82715	41.6588		-3.82715	36.4861		671.106	55.8503	671.106	50.3522	671.106	38.4159	671.106	49.6428				436.453	10.7978	0.65091	436.551	23.9878	4.60649	436.812	28.1645	15.9199			3.38571	-0.01333	2.9625	0.10874	3.37143	0.49702	2.95	0.50756	3.37143	0.38506		47.5571	10.5349	46.3857	9.57407	46.3857	9.21133	46.4	8.92128	46.4
		-3.827	41.534		-3.827	36.2435		674.963	56.1425	674.963	51.0516	674.963	39.2402	674.963	50.1683				442.571	11.031	0.6301	442.578	24.4499	4.60523	442.994	28.6687	16.1175			3.42857	0.01982	3	0.12533	3.42857	0.49235	3	0.51358	3.41429	0.38116		46.3857	9.68808	45.1714	8.84338	45.1714	8.3431	45.1714	8.05137	45.1571
		-3.82685	41.4497		-3.82685	36.2583		678.82	56.3558	678.82	51.6536	678.82	39.908	678.82	50.689				448.616	11.2607	0.63791	448.648	24.9505	4.59352	448.989	29.0342	16.0922			3.47143	0.04611	3.05	0.1496	3.47143	0.49575	3.0375	0.53186	3.47143	0.38287		45.1714	8.90127	43.8857	7.93112	43.9	7.55637	43.9	7.39625	43.9143
		-3.82669	41.646		-3.82669	36.483		682.677	56.6171	682.677	52.1524	682.677	40.4374	682.677	51.1997				454.622	11.5033	0.63247	454.738	25.4392	4.56388	454.971	29.4981	16.1713			3.52857	0.10296	3.0875	0.12212	3.51429	0.47037	3.0875	0.47431	3.51429	0.36948		43.9	8.11854	42.5857	7.07218	42.5857	6.8067	42.5857	6.75339	42.6
		-3.82654	41.9358		-3.82654	36.7652		686.534	56.9055	686.534	52.4643	686.534	40.7669	686.534	51.6716				460.74	11.7464	0.6289	460.794	25.9295	4.53216	461.066	29.9486	16.2038			3.57143	0.10392	3.1375	0.0927	3.57143	0.4744	3.125	0.43724	3.55714	0.35385		42.5857	7.25095	41.2286	6.29737	41.2429	6.25735	41.2286	6.09899	41.2143
		-3.82639	42.0843		-3.82639	36.9585		690.391	57.123	690.391	52.7407	690.391	40.98	690.391	52.1772				466.829	11.979	0.59992	466.905	26.4329	4.54959	467.13	30.4795	16.2132			3.62857	0.12579	3.1625	0.07867	3.61429	0.47584	3.175	0.42405	3.61429	0.33694		41.2286	6.44756	39.8429	5.51697	39.8429	5.61816	39.8286	5.43515	39.8429
		-3.82623	42.1843		-3.82623	36.9255		694.248	57.3531	694.248	52.9895	694.248	41.1416	694.248	52.7039				472.954	12.2205	0.6055	472.988	26.9219	4.53095	473.154	30.8978	16.1921			3.67143	0.12222	3.2125	0.03003	3.67143	0.45659	3.2125	0.43766	3.65714	0.35462		39.8286	5.83488	38.4	4.92053	38.4143	5.16439	38.4	4.87762	38.4286
		-3.82608	42.4204		-3.82608	36.6519		698.105	57.6299	698.105	53.3139	698.105	41.4273	698.105	53.2703				478.871	12.4857	0.60867	478.906	27.3911	4.47951	479.241	31.2905	16.3285			3.72857	0.1456	3.25	0.04012	3.71429	0.44824	3.25	0.38456	3.71429	0.33929		38.4	5.12516	36.9286	4.31473	36.9571	4.6593	36.9429	4.27711	36.9286
		-3.82593	42.687		-3.82593	36.4099		701.962	57.9806	701.962	53.6995	701.962	41.8735	701.962	53.8608				484.955	12.7196	0.597	485.057	27.85	4.49836	485.434	31.7237	16.4328			3.75714	0.17159	3.2875	0.04108	3.75714	0.49535	3.2875	0.37064	3.75714	0.3383		36.9429	4.42385	35.4286	3.79316	35.4286	4.10066	35.4286	3.82094	35.4286
		-3.82578	42.7202		-3.82578	36.5661		705.819	58.4137	705.819	54.1565	705.819	42.4971	705.819	54.4387				491.131	12.9476	0.58189	491.159	28.3696	4.47262	491.357	32.0947	16.3867			3.81429	0.19384	3.3375	0.06736	3.81429	0.49472	3.3375	0.35187	3.81429	0.36983		35.4286	3.91893	33.8714	3.40151	33.9	3.61863	33.8857	3.27358	33.9143
		-3.82562	42.4967		-3.82562	37.1083		709.676	58.9332	709.676	54.6792	709.676	43.2426	709.676	54.9963				497.204	13.185	0.58468	497.13	28.8723	4.46325	497.441	32.6023	16.4823			3.87143	0.20809	3.375	0.06347	3.85714	0.56	3.3625	0.36221	3.84286	0.37452		33.8857	3.45323	32.3143	3.09185	32.3143	3.28895	32.3143	2.86952	32.3
		-3.82547	42.2309		-3.82547	37.5707		713.533	59.4932	713.533	55.2362	713.533	44.0835	713.533	55.4588				503.179	13.4295	0.55938	503.149	29.3577	4.42972	503.635	32.9751	16.5454			3.91429	0.24139	3.4125	0.04885	3.91429	0.57574	3.425	0.34921	3.9	0.34167		32.3	2.90603	30.7	2.90171	30.7	2.8339	30.7	2.36116	30.6857
		-3.82532	42.0519		-3.82532	37.5844		717.39	60.0764	717.39	55.7117	717.39	44.8641	717.39	55.8362				509.273	13.6795	0.57957	509.353	29.8439	4.41763	509.661	33.6042	16.5582			3.95714	0.30619	3.4625	0.05647	3.95714	0.55372	3.4625	0.31741	3.94286	0.34459		30.7	2.70244	29.0571	2.56939	29.0571	2.3975	29.0571	1.91539	29.0857
		-3.82516	41.9041		-3.82516	37.3036		721.247	60.7073	721.247	56.0877	721.247	45.461	721.247	56.1331				515.473	13.9222	0.56226	515.406	30.3373	4.39644	515.695	34.005	16.6143			4	0.34543	3.5	0.05154	4	0.55317	3.5	0.23981	4	0.3234		29.0571	2.23715	27.4	2.34674	27.4	2.1478	27.3857	1.46202	27.4
		-3.82501	41.7745		-3.82501	37.1152		725.104	61.4153	725.104	56.2623	725.104	45.7698	725.104	56.4192				521.406	14.1142	0.5612	521.475	30.8416	4.39343	521.687	34.4677	16.6656			4.04286	0.37482	3.5375	0.0501	4.04286	0.53878	3.5375	0.23297	4.04286	0.31308		27.3857	1.61437	25.7	2.10897	25.7	1.709	25.7143	1.37084	25.6714
		-3.82486	41.7785		-3.82486	37.1297		728.96	62.0082	728.96	56.2769	728.96	45.8159	728.96	56.6036				527.617	14.3947	0.56068	527.409	31.3248	4.36965	527.721	34.9134	16.7489			4.1	0.39614	3.5875	0.06397	4.08571	0.54155	3.5875	0.19873	4.08571	0.34872		25.7	1.40358	23.9857	2.03972	23.9857	1.41119	23.9857	1.08511	24.0143
		-3.82471	41.9735		-3.82471	37.1838		732.817	62.5115	732.817	56.1413	732.817	45.6251	732.817	56.7474				533.709	14.5971	0.58672	533.645	31.8099	4.35591	533.884	35.3997	16.7814			4.14286	0.39646	3.625	0.04386	4.14286	0.55391	3.625	0.16271	4.14286	0.39608		23.9714	1.11593	22.2429	1.7371	22.2429	1.10464	22.2429	1.03355	22.2571
		-3.82455	42.2402		-3.82455	37.1667		736.674	62.9318	736.674	55.9709	736.674	45.3149	736.674	56.8844				539.734	14.8695	0.54458	539.717	32.3324	4.33531	539.876	35.8753	16.8023			4.2	0.40634	3.6625	0.11365	4.2	0.53071	3.675	0.14383	4.18571	0.42142		22.2429	0.941	20.4857	1.493	20.4857	0.92243	20.4857	0.90634	20.4571
		-3.8244	42.4072		-3.8244	37.0863		740.531	63.36	740.531	55.8104	740.531	44.9812	740.531	57.0185				545.737	15.0953	0.5405	545.668	32.8228	4.32082	545.984	36.3065	16.8193			4.24286	0.40621	3.7	0.07773	4.24286	0.54364	3.7125	0.11694	4.22857	0.42793		20.4857	0.61309	18.6857	1.19062	18.7	0.79874	18.6857	0.75175	18.7
		-3.82425	42.3914		-3.82425	36.9224		744.388	63.8116	744.388	55.7434	744.388	44.7388	744.388	57.1772				551.76	15.3374	0.54326	551.774	33.3268	4.29277	552.003	36.7451	16.8503			4.3	0.43001	3.7625	0.10156	4.28571	0.52833	3.75	0.15608	4.28571	0.45086		18.7	0.41446	16.8857	0.91571	16.8857	0.61685	16.9	0.49548	16.9286
		-3.8241	42.1952		-3.8241	36.6883		748.245	64.3461	748.245	55.7869	748.245	44.6559	748.245	57.4729				557.779	15.5816	0.53488	557.888	33.8164	4.28666	558.034	37.306	16.8718			4.32857	0.4508	3.7875	0.12808	4.34286	0.51	3.8	0.17432	4.32857	0.43628		16.9	0.2521	15.0714	0.63038	15.0857	0.52598	15.0857	0.33512	15.0571
		-3.82394	41.886		-3.82394	36.546		752.102	64.9521	752.102	55.9448	752.102	44.7665	752.102	57.8735				563.85	15.7694	0.51204	563.982	34.3118	4.25523	564.23	37.5894	17.0234			4.38571	0.49153	3.8375	0.14847	4.38571	0.52883	3.825	0.16793	4.37143	0.44901		15.0714	0.11096	13.2429	0.22048	13.2429	0.42567	13.2429	0.09767	13.2286
		-3.82379	41.5958		-3.82379	36.6205		755.959	65.6509	755.959	56.0942	755.959	44.9728	755.959	58.3271				570.008	16.043	0.52127	570.066	34.7923	4.2426	570.253	38.244	16.8267			4.42857	0.51626	3.8875	0.19259	4.42857	0.52025	3.875	0.13571	4.42857	0.42424		13.2429	-0.09023	11.3857	-0.00996	11.4	0.28881	11.4	-0.05037	11.4286
		-3.82364	41.4482		-3.82364	36.7605		759.816	66.3127	759.816	56.2543	759.816	45.257	759.816	58.8254				575.995	16.2966	0.51727	576.023	35.3208	4.20982	576.329	38.6926	16.9996			4.48571	0.51475	3.925	0.20134	4.47143	0.5033	3.9125	0.10867	4.47143	0.43196		11.3857	-0.17733	9.52857	-0.19958	9.54286	0.15121	9.54286	-0.18044	9.52857
		-3.82348	41.4363		-3.82348	36.7357		763.673	66.9267	763.673	56.3406	763.673	45.5591	763.673	59.3501				582.083	16.5067	0.51791	582.159	35.7805	4.21134	582.306	39.0909	16.9057			4.52857	0.54246	3.9625	0.24391	4.51429	0.48434	3.9625	0.0955	4.51429	0.46205		9.52857	-0.22381	7.67143	-0.34836	7.67143	0.01286	7.67143	-0.29254	7.64286
		-3.82333	41.4671		-3.82333	36.6058		767.53	67.4403	767.53	56.3162	767.53	45.8186	767.53	59.7919				588.115	16.7481	0.51426	588.188	36.2828	4.19344	588.343	39.5738	16.9548			4.57143	0.53238	4	0.24194	4.55714	0.46357	4.0125	0.13058	4.57143	0.46246		7.67143	-0.22966	5.8	-0.45632	5.8	-0.12623	5.8	-0.38666	5.81429
		-3.82318	41.5121		-3.82318	36.623		771.387	67.8903	771.387	56.3074	771.387	46.1611	771.387	60.2241				594.194	16.9632	0.63876	594.238	36.7817	4.1691	594.447	40.0426	17.0636			4.62857	0.53135	4.05	0.24336	4.62857	0.43542	4.05	0.09534	4.61429	0.46238		5.8	-0.19487	3.91429	-0.52345	3.92857	-0.26606	3.92857	-0.46282	3.92857
		-3.82303	41.6055		-3.82303	36.7923		775.244	68.2716	775.244	56.7538	775.244	47.1345	775.244	60.677				600.362	17.2148	0.49977	600.335	37.2756	4.12877	600.609	40.5101	17.0979			4.68571	0.53171	4.0875	0.27285	4.67143	0.44374	4.0875	0.07765	4.67143	0.48864		3.91429	-0.11946	2.04286	-0.54974	2.04286	-0.40664	2.04286	-0.52101	2.01429
		-3.82287	41.7052		-3.82287	36.8277		779.101	68.5889	779.101	57.8172	779.101	48.9242	779.101	61.1977				606.396	17.4625	0.50652	606.367	37.7526	4.12007	606.648	40.8791	17.2056			4.72857	0.51067	4.125	0.25222	4.71429	0.42256	4.125	0.10949	4.71429	0.49573		2.02857	-0.00342	0.15714	-0.53521	0.14286	-0.54796	0.15714	-0.56123	0.18571
		-3.82272	41.6895		-3.82272	36.5924		782.957	68.8174	782.957	59.3369	782.957	51.1214	782.957	61.7407				612.418	17.6761	0.478	612.556	38.2621	4.10673	612.596	41.4655	17.2002			4.77143	0.51476	4.175	0.24174	4.75714	0.43388	4.175	0.10583	4.77143	0.48871		0.15714	0.15325
		-3.82257	41.5504		-3.82257	36.3111		786.814	69.0935	786.814	60.8542	786.814	53.1066	786.814	62.2766				618.463	17.9027	0.50095	618.527	38.7428	4.09346	618.775	41.9941	17.1454			4.81429	0.52535	4.225	0.21984	4.81429	0.41796	4.2125	0.13838	4.81429	0.4849
		-3.82241	41.4621		-3.82241	36.2537		790.671	69.4157	790.671	62.0441	790.671	54.727	790.671	62.8089				624.444	18.1512	0.47544	624.588	39.2324	4.07454	624.813	42.4827	17.2554			4.87143	0.52699	4.2625	0.22812	4.85714	0.41576	4.25	0.20127	4.85714	0.45829
		-3.82226	41.5777		-3.82226	36.4157		794.528	69.8258	794.528	62.9411	794.528	56.0876	794.528	63.4518				630.54	18.3803	0.4763	630.663	39.7192	4.05352	630.888	43.0263	17.2474			4.9	0.52967	4.2875	0.24823	4.91429	0.43113	4.3	0.20444	4.9	0.49801
		-3.82211	41.8331		-3.82211	36.6309		798.385	70.2892	798.385	63.682	798.385	57.2603	798.385	64.1224				636.608	18.5924	0.47483	636.842	40.211	4.02723	637.04	43.4862	17.2302			4.95714	0.53915	4.3375	0.23109	4.95714	0.4649	4.3375	0.19139	4.95714	0.4996
		-3.82196	42.0121		-3.82196	36.8062		802.242	70.8041	802.242	64.3498	802.242	58.3114	802.242	64.8379				642.628	18.8317	0.48425	642.785	40.7028	4.01206	643.069	43.7693	17.2737			5.01429	0.49561	4.375	0.2368	5	0.48056	4.375	0.22682	5	0.51017
		-3.8218	41.9638		-3.8218	36.8956		806.099	71.272	806.099	65.0313	806.099	59.3148	806.099	65.5807				648.737	19.0593	0.47215	648.931	41.188	3.98998	649.077	44.3846	17.2984			5.05714	0.48072	4.425	0.25351	5.04286	0.48763	4.4125	0.26692	5.05714	0.55451
		-3.82165	41.741		-3.82165	36.793		809.956	71.7763	809.956	65.8434	809.956	60.2973	809.956	66.4013				654.747	19.2862	0.47023	654.957	41.6664	3.95784	655.286	44.8357	17.4784			5.1	0.48524	4.4625	0.24866	5.1	0.47908	4.4625	0.33013	5.1	0.56892
		-3.8215	41.5718		-3.8215	36.4298		813.813	72.2195	813.813	66.7656	813.813	61.2638	813.813	67.2192				660.88	19.5216	0.45275	660.967	42.1676	3.95162	661.333	45.4186	17.1467			5.14286	0.5106	4.5125	0.25682	5.14286	0.48565	4.5	0.37313	5.14286	0.56867
		-3.82135	41.6703		-3.82135	35.948		817.67	72.6055	817.67	67.7321	817.67	62.2205	817.67	68.0429				667.021	19.7579	0.46213	667.159	42.6421	3.92775	667.422	45.9611	17.4567			5.2	0.51047	4.5375	0.27577	5.2	0.49613	4.5375	0.3791	5.18571	0.53568
		-3.82119	42.0005		-3.82119	35.6508		821.527	72.9184	821.527	68.6827	821.527	63.1079	821.527	68.8414				673.051	19.9556	0.51484	673.125	43.1469	3.90426	673.37	46.2281	17.2144			5.24286	0.46888	4.5875	0.27364	5.22857	0.45852	4.5875	0.38634	5.22857	0.53195
		-3.82104	42.2574		-3.82104	35.7381		825.384	73.2053	825.384	69.5657	825.384	63.8846	825.384	69.6018				678.996	20.1829	0.46365	679.199	43.6289	3.88849	679.583	47.0302	17.3616			5.28571	0.43845	4.6375	0.30302	5.28571	0.43754	4.625	0.44438	5.28571	0.53367
		-3.82089	42.1859		-3.82089	36.1241		829.241	73.4329	829.241	70.3257	829.241	64.5231	829.241	70.2674				685.129	20.4143	0.44449	685.197	44.1174	3.86671	685.62	47.4099	17.3528			5.35714	0.39321	4.675	0.32227	5.32857	0.44032	4.675	0.51371	5.32857	0.51536
		-3.82073	41.8941		-3.82073	36.4985		833.098	73.6901	833.098	70.9306	833.098	65.0457	833.098	70.8833				691.114	20.6508	0.42995	691.412	44.578	3.85636	691.705	47.7797	17.456			5.38571	0.40654	4.7125	0.33218	5.38571	0.44744	4.7125	0.44766	5.38571	0.52358
		-3.82058	41.6966		-3.82058	36.5917		836.955	73.8938	836.955	71.3662	836.955	65.3976	836.955	71.3365				697.256	20.861	0.43314	697.334	45.0548	3.82451	697.782	48.327	17.5275			5.42857	0.41577	4.75	0.35246	5.42857	0.46306	4.75	0.49071	5.42857	0.50928
		-3.82043	41.6891		-3.82043	36.4027		840.812	74.0697	840.812	71.6525	840.812	65.558	840.812	71.6808				703.36	21.0888	0.43773	703.5	45.5299	3.80698	703.747	48.8995	17.4206			5.48571	0.39937	4.8	0.3523	5.48571	0.4702	4.8	0.48144	5.48571	0.47021
		-3.82028	41.6678		-3.82028	36.1484		844.668	74.2043	844.668	71.7859	844.668	65.525	844.668	71.9493				709.368	21.3032	0.42137	709.469	46.0725	3.78028	709.805	49.2991	17.2805			5.52857	0.40171	4.8375	0.32275	5.52857	0.50135	4.8375	0.50372	5.52857	0.48135
		-3.82012	41.4739		-3.82012	35.977		848.525	74.3445	848.525	71.7934	848.525	65.3655	848.525	72.2009				715.472	21.537	0.42733	715.629	46.447	3.80674	715.937	49.8726	17.4439			5.58571	0.39817	4.8875	0.33272	5.57143	0.48563	4.8875	0.4731	5.57143	0.48259
		-3.81997	41.191		-3.81997	35.8265		852.382	74.4276	852.382	71.6828	852.382	65.088	852.382	72.4365				721.416	21.7247	0.43114	721.655	47.017	3.69284	722.04	50.3307	17.4325			5.62857	0.39593	4.925	0.31583	5.62857	0.52313	4.925	0.50123	5.61429	0.4846
		-3.81982	40.9336		-3.81982	35.6132		856.239	74.5259	856.239	71.4693	856.239	64.6994	856.239	72.7716				727.454	21.9754	0.41828	727.746	47.4404	3.72556	728.068	50.8782	17.477			5.67143	0.37424	4.9625	0.3228	5.67143	0.54584	4.9625	0.57119	5.65714	0.49451
		-3.81966	40.6894		-3.81966	35.4285		860.096	74.5664	860.096	71.0962	860.096	64.0488	860.096	73.0943				733.663	22.1799	0.42215	733.776	47.9707	3.91542	734.092	51.1543	17.526			5.72857	0.38195	5	0.31627	5.71429	0.53293	5	0.56224	5.71429	0.48768
		-3.81951	40.4823		-3.81951	35.3961		863.953	74.5792	863.953	70.5065	863.953	63.0247	863.953	73.3469				739.711	22.4077	0.42537	739.773	48.5057	3.82066	740.088	51.6043	17.6506			5.77143	0.39269	5.05	0.37011	5.75714	0.53611	5.05	0.61405	5.75714	0.46793
		-3.81936	40.4841		-3.81936	35.4369		867.81	74.4913	867.81	69.8918	867.81	61.9618	867.81	73.4857				745.675	22.6281	0.40561	745.952	48.8335	3.60731	746.138	52.3943	17.3353			5.82857	0.40304	5.0875	0.36478	5.81429	0.5208	5.0875	0.62739	5.81429	0.43486
		-3.81921	40.7775		-3.81921	35.3852		871.667	74.3193	871.667	69.7774	871.667	61.8256	871.667	73.68				751.711	22.8587	0.41457	751.994	49.3605	3.67582	752.268	52.8004	17.5522			5.85714	0.38736	5.125	0.34333	5.85714	0.53064	5.1375	0.64461	5.85714	0.42594
		-3.81905	41.1631		-3.81905	35.286		875.524	73.9445	875.524	70.2892	875.524	62.8465	875.524	73.9845				757.839	23.075	0.41637	758.028	49.8413	3.62995	758.442	53.2395	17.2851			5.91429	0.3587	5.175	0.272	5.91429	0.50649	5.175	0.61047	5.9	0.3965
		-3.8189	41.3792		-3.8189	35.3494		879.381	73.3825	879.381	70.9071	879.381	63.9562	879.381	74.4066				763.938	23.2724	0.3952	764.016	50.2385	3.65636	764.496	53.9508	17.6346			5.97143	0.30011	5.2125	0.24993	5.95714	0.52302	5.2125	0.6787	5.95714	0.38226
		-3.81875	41.3928		-3.81875	35.6113		883.238	72.6193	883.238	71.2334	883.238	64.3089	883.238	74.7505				769.965	23.4871	0.393	770.152	50.81	3.5558	770.499	54.2631	17.503			6.01429	0.29884	5.2625	0.28525	6	0.54055	5.2625	0.73365	6	0.41158
		-3.8186	41.339		-3.8186	35.8706		887.095	71.8158	887.095	71.088	887.095	63.705	887.095	74.962				776.035	23.7144	0.39302	776.247	51.2602	3.59732	776.5	54.6275	17.5232			6.05714	0.27668	5.2875	0.28352	6.05714	0.55637	5.3	0.71707	6.05714	0.40507
		-3.81844	41.2949		-3.81844	36.0089		890.952	71.1858	890.952	70.9642	890.952	63.2075	890.952	75.0751				782.144	23.9338	0.3979	782.208	51.7452	3.57241	782.624	55.6076	17.3855			6.1	0.27141	5.3375	0.33169	6.1	0.56978	5.3375	0.68867	6.1	0.39161
		-3.81829	41.2759		-3.81829	36.1219		894.809	70.9772	894.809	71.5772	894.809	64.4572	894.809	75.3003				788.066	24.1377	0.40235	788.343	52.2187	3.56883	788.608	55.7505	17.6528			6.14286	0.28623	5.375	0.30547	6.15714	0.64126	5.3875	0.66147	6.14286	0.38927
		-3.81814	41.3006		-3.81814	36.2446		898.665	71.1279	898.665	72.134	898.665	66.1561	898.665	75.5655				794.227	24.3522	0.38642	794.443	52.6831	3.52063	794.738	56.324	17.679			6.2	0.2851	5.425	0.32901	6.2	0.61527	5.425	0.65389	6.2	0.43195
		-3.81798	41.2979		-3.81798	36.1924		902.523	71.5044	902.523	71.8658	902.523	66.2783	902.523	75.7263				800.273	24.5653	0.37657	800.442	53.1791	3.49923	800.725	56.8612	17.5559			6.24286	0.29058	5.475	0.30063	6.24286	0.6516	5.4625	0.64958	6.24286	0.42957
		-3.81783	41.1022		-3.81783	35.8571		906.379	71.7744	906.379	70.9691	906.379	65.0885	906.379	75.653				806.355	24.7845	0.37939	806.513	53.6099	3.47956	806.813	57.2532	17.4306			6.28571	0.30677	5.5	0.30334	6.28571	0.68447	5.5	0.64488	6.28571	0.45463
		-3.81768	40.7409		-3.81768	35.4734		910.236	71.735	910.236	69.701	910.236	63.6499	910.236	75.4861				812.393	24.9865	0.36758	812.553	54.1956	3.40294	812.974	57.5376	17.3236			6.34286	0.26494	5.55	0.29469	6.34286	0.66895	5.55	0.63568	6.34286	0.49109
		-3.81753	40.5733		-3.81753	35.3739		914.093	71.3432	914.093	69.1844	914.093	63.3829	914.093	75.2416				818.339	25.2103	0.37978	818.644	54.5967	3.40394	819.042	58.464	17.5285			6.38571	0.24087	5.5875	0.30717	6.38571	0.72601	5.5875	0.64436	6.38571	0.48999
		-3.81737	40.885		-3.81737	35.5647		917.95	70.7836	917.95	69.011	917.95	63.4455	917.95	74.8783				824.548	25.4242	0.36516	824.751	54.9972	3.44374	825.028	58.8714	17.5422			6.44286	0.22113	5.6375	0.3314	6.44286	0.75739	5.625	0.66414	6.42857	0.51445
		-3.81722	41.4732		-3.81722	35.7438		921.807	70.1629	921.807	68.047	921.807	62.578	921.807	74.3426				830.603	25.6213	0.36532	830.652	55.4789	3.4627	831.174	59.1566	17.6339			6.5	0.23649	5.675	0.36456	6.47143	0.79102	5.675	0.66147	6.47143	0.5366
		-3.81707	41.9136		-3.81707	35.6945		925.664	69.5628	925.664	66.4383	925.664	60.8596	925.664	73.6976				836.669	25.8604	0.36899	836.764	55.9758	3.40554	837.228	60.1043	17.1764			6.52857	0.17029	5.7125	0.40752	6.52857	0.79119	5.7125	0.71553	6.51429	0.53694
		-3.81691	42.1473		-3.81691	35.4843		929.521	68.9297	929.521	64.2058	929.521	58.0533	929.521	72.8184				842.659	26.0563	0.33146	842.803	56.408	3.3748	843.238	60.3637	17.5926			6.57143	0.17633	5.75	0.42237	6.58571	0.79038	5.7625	0.78986	6.57143	0.51362
		-3.81676	42.4504		-3.81676	35.31		933.378	68.169	933.378	61.4126	933.378	54.3636	933.378	71.634				848.635	26.2403	0.31885	848.869	56.9151	3.37338	849.304	60.9072	17.7872			6.62857	0.21935	5.8	0.3898	6.62857	0.77938	5.8	0.81339	6.61429	0.54707
		-3.81661	42.8558		-3.81661	35.3031		937.235	67.0696	937.235	58.3766	937.235	50.4741	937.235	70.0397				854.826	26.4467	0.3282	854.981	57.1993	3.31564	855.411	61.4977	17.7628			6.67143	0.1927	5.8375	0.43943	6.67143	0.77517	5.8375	0.87689	6.67143	0.55562
		-3.81646	42.9875		-3.81646	35.4895		941.092	65.7583	941.092	55.5719	941.092	47.1766	941.092	68.1305				860.806	26.6933	0.40107	861.044	57.7247	3.31775	861.428	61.7546	17.4035			6.72857	0.18534	5.8875	0.40344	6.71429	0.79302	5.8875	0.88717	6.71429	0.55544
		-3.8163	42.5806		-3.8163	35.7721		944.949	64.8937	944.949	52.9389	944.949	44.4246	944.949	66.1243				866.859	26.8159	0.32854	867.032	58.221	3.31114	867.457	62.4466	17.5425			6.77143	0.18048	5.9375	0.40894	6.75714	0.824	5.925	0.93156	6.77143	0.5577
		-3.81615	41.8716		-3.81615	35.9309		948.806	65.1575	948.806	50.2108	948.806	41.7574	948.806	64.3473				873.041	27.1641	0.34544	873.088	58.7227	3.26645	873.573	62.8707	17.5721			6.81429	0.19635	5.9625	0.41955	6.81429	0.81626	5.9625	0.91637	6.81429	0.55002
		-3.816	41.3095		-3.816	35.7956		952.663	66.0971	952.663	47.6064	952.663	39.3472	952.663	62.9587				878.942	27.2764	0.34548	879.229	59.1604	3.26626	879.545	63.3143	17.5638			6.87143	0.16604	6.0125	0.40519	6.85714	0.80902	6	0.92172	6.85714	0.56849
		-3.81584	41.0985		-3.81584	35.4825		956.519	66.5982	956.519	45.4271	956.519	37.5003	956.519	61.9112				885.028	27.5148	0.30715	885.176	59.6059	3.25924	885.609	63.8665	17.5731			6.91429	0.17937	6.05	0.41936	6.91429	0.81513	6.05	0.92073	6.9	0.57084
		-3.81569	41.1714		-3.81569	35.3122		960.376	66.0814	960.376	43.7241	960.376	36.2084	960.376	60.9164				891.126	27.7017	0.29154	891.328	60.0819	3.24742	891.8	64.4702	17.434			6.95714	0.19798	6.1	0.4059	6.95714	0.84411	6.0875	0.94094	6.95714	0.55707
		-3.81554	41.4091		-3.81554	35.4153		964.233	64.8468	964.233	42.7753	964.233	35.6226	964.233	59.3138				897.253	27.9003	0.2587	897.388	60.5347	3.21671	897.827	64.9838	17.7957			7.01429	0.20042	6.125	0.40062	7	0.84566	6.1375	0.982	7	0.56484
		-3.81539	41.6961		-3.81539	35.5399		968.09	63.2069	968.09	43.4928	968.09	36.7403	968.09	56.635				903.259	28.1004	0.37653	903.344	60.9764	3.20559	903.836	65.2456	17.1804			7.05714	0.23641	6.175	0.40121	7.05714	0.87034	6.175	1.03737	7.05714	0.54281
		-3.81523	41.8758		-3.81523	35.3901		971.947	61.2868	971.947	45.4748	971.947	39.0848	971.947	54.3584				909.323	28.3282	0.38241	909.452	61.436	3.18168	909.88	66.2235	17.6902			7.1	0.22011	6.2125	0.39977	7.1	0.91092	6.225	1.04237	7.1	0.54265
		-3.81508	41.8488		-3.81508	35.056		975.804	59.0697	975.804	47.5547	975.804	40.356	975.804	54.6715				915.456	28.4347	0.31354	915.588	61.8452	3.17084	916.042	66.4213	17.5554			7.15714	0.25303	6.2625	0.38172	7.15714	0.90644	6.25	0.99751	7.14286	0.54498
		-3.81493	41.6957		-3.81493	34.8904		979.661	56.5498	979.661	50.4428	979.661	40.8579	979.661	57.8555				921.443	28.6511	0.32748	921.557	62.3168	3.15679	922.109	66.672	17.5981			7.2	0.24273	6.3	0.39995	7.2	0.92853	6.3	0.96551	7.18571	0.54972
		-3.81478	41.5986		-3.81478	34.9881		983.518	53.8537	983.518	56.4228	983.518	45.6467	983.518	62.4084				927.599	28.9072	0.32621	927.69	62.768	3.12064	928.185	67.1435	17.6485			7.24286	0.3109	6.35	0.42759	7.24286	0.9509	6.3375	0.97386	7.22857	0.58308
		-3.81462	41.6543		-3.81462	35.0261		987.375	51.2612	987.375	64.2071	987.375	55.6226	987.375	66.5749				933.546	29.0831	0.33752	933.706	63.2089	3.15141	934.144	68.0345	17.3181			7.28571	0.36699	6.3875	0.45176	7.28571	0.9593	6.3875	0.94672	7.28571	0.62215
		-3.81447	41.8062		-3.81447	34.739		991.232	49.0344	991.232	69.7259	991.232	64.0279	991.232	69.3117				939.641	29.2725	0.33883	939.746	63.671	3.12252	940.215	68.4836	17.4834			7.34286	0.4002	6.425	0.46333	7.34286	0.94426	6.425	0.94901	7.34286	0.64
		-3.81432	41.9096		-3.81432	34.3456		995.089	47.2144	995.089	72.1969	995.089	67.8104	995.089	70.5835				945.74	29.4806	0.30202	945.823	64.0984	3.07282	946.262	69.0214	17.7166			7.38571	0.459	6.4625	0.50947	7.38571	0.90735	6.475	0.99278	7.38571	0.67279
		-3.81416	41.8492		-3.81416	34.2868		998.946	45.6231	998.946	72.6948	998.946	68.6505	998.946	70.7629				951.865	29.7198	0.3622	951.931	64.545	3.05411	952.332	69.4788	17.5484			7.44286	0.53924	6.5125	0.53816	7.44286	0.87851	6.5125	0.9791	7.42857	0.70801
		-3.81401	41.6448		-3.81401	34.6564		1002.8	44.0415	1002.8	71.9606	1002.8	68.0103	1002.8	70.3052				957.915	29.9005	0.32408	958.047	64.9822	3.04841	958.344	69.8688	17.3436			7.48571	0.52736	6.55	0.5463	7.48571	0.88338	6.55	0.96061	7.47143	0.7022
		-3.81386	41.4457		-3.81386	35.1354		1006.66	42.3458	1006.66	70.3842	1006.66	66.4248	1006.66	69.3306				964.083	30.1175	0.29831	963.949	65.4349	3.02988	964.492	70.5271	17.4276			7.52857	0.49039	6.6	0.56367	7.52857	0.89663	6.5875	0.93315	7.52857	0.67528
		-3.81371	41.3541		-3.81371	35.4655		1010.52	40.5015	1010.52	68.1804	1010.52	64.0567	1010.52	67.775				970.155	30.2486	0.33641	970.094	65.8664	3.00549	970.515	71.1662	17.4403			7.58571	0.44807	6.6375	0.55912	7.58571	0.87522	6.625	0.9079	7.57143	0.6502
		-3.81355	41.2943		-3.81355	35.6928		1014.37	38.6803	1014.37	65.4281	1014.37	60.9048	1014.37	65.4725				976.218	30.4638	0.33318	976.162	66.2944	3.01472	976.654	71.4152	17.4593			7.62857	0.47201	6.675	0.57819	7.62857	0.86048	6.675	0.94788	7.61429	0.64625
		-3.8134	41.1618		-3.8134	35.8789		1018.23	37.2101	1018.23	62.1406	1018.23	57.045	1018.23	62.5067				982.181	30.653	0.29681	982.184	66.7362	2.99274	982.668	72.179	17.1432			7.67143	0.53497	6.7125	0.61073	7.67143	0.89141	6.7125	0.95202	7.67143	0.6758
		-3.81325	41.0466		-3.81325	35.8683		1022.09	36.3488	1022.09	58.4042	1022.09	52.6611	1022.09	59.153				988.321	30.8435	0.29809	988.281	67.1707	2.96219	988.745	72.5061	17.4167			7.72857	0.53481	6.7625	0.60717	7.72857	0.89246	6.7625	0.93951	7.71429	0.68213
		-3.81309	41.1332		-3.81309	35.5416		1025.94	35.9898	1025.94	54.3435	1025.94	47.9846	1025.94	55.7567				994.343	31.0204	0.29194	994.296	67.6225	2.98974	994.806	73.0314	17.2577			7.78571	0.56505	6.8	0.59137	7.77143	0.89424	6.8	0.88446	7.77143	0.68691
		-3.81294	41.3979		-3.81294	35.0993		1029.8	35.9352	1029.8	50.1654	1029.8	43.2556	1029.8	52.6191				1000.41	31.2205	0.2997	1000.43	68.0334	2.9433	1000.81	73.6384	17.6694			7.82857	0.6028	6.8375	0.60042	7.81429	0.89335	6.8375	0.92755	7.81429	0.66473
		-3.81279	41.6239		-3.81279	34.8502		1033.66	36.0818	1033.66	46.059	1033.66	38.6935	1033.66	50.1278				1006.52	31.4506	0.2923	1006.5	68.4313	2.91046	1006.94	73.9683	17.293			7.88571	0.59781	6.8875	0.60207	7.87143	0.8953	6.8875	0.85444	7.85714	0.65601
		-3.81264	41.7447		-3.81264	34.8187		1037.52	36.5381	1037.52	42.2972	1037.52	34.531	1037.52	48.5667				1012.54	31.6646	0.25455	1012.54	68.9018	2.90845	1013.01	74.5081	17.308			7.91429	0.63412	6.925	0.61806	7.91429	0.8888	6.925	0.8147	7.91429	0.69973
		-3.81248	41.9326		-3.81248	34.7989		1041.37	37.3848	1041.37	38.8831	1041.37	30.8141	1041.37	48.0054				1018.66	31.7851	0.31422	1018.6	69.3406	2.90067	1019.09	74.8764	17.3196			7.97143	0.6402	6.975	0.63503	7.95714	0.90432	6.9625	0.75881	7.95714	0.65928
		-3.81233	42.259		-3.81233	34.7447		1045.23	38.6891	1045.23	35.9736	1045.23	27.5835	1045.23	48.2709				1024.79	31.9902	0.30554	1024.65	69.7598	2.88276	1025.13	75.6202	17.2716			8.01429	0.65432	7.0125	0.6522	8	0.89781	7.0125	0.79194	8	0.65732
		-3.81218	42.4996		-3.81218	34.8542		1049.09	40.4155	1049.09	34.0721	1049.09	25.1843	1049.09	49.0825				1030.86	32.1812	0.3015	1030.72	70.1801	2.87451	1031.21	76.1827	17.2053			8.05714	0.65973	7.05	0.65672	8.05714	0.88804	7.05	0.77717	8.05714	0.65611
		-3.81203	42.4256		-3.81203	35.2526		1052.94	42.3427	1052.94	34.0543	1052.94	24.4782	1052.94	49.9619				1036.8	32.3629	0.28855	1036.74	70.619	2.8084	1037.13	76.5836	17.3195			8.11429	0.65417	7.0875	0.67041	8.11429	0.87534	7.1	0.74505	8.1	0.66236
		-3.81187	42.1133		-3.81187	35.7933		1056.8	44.0289	1056.8	36.2804	1056.8	26.3381	1056.8	50.4755				1042.91	32.5374	0.2888	1042.84	71.0387	2.8255	1043.25	77.0977	17.6973			8.15714	0.6516	7.1375	0.69167	8.15714	0.86272	7.1375	0.73356	8.14286	0.67012
		-3.81172	41.7984		-3.81172	36.2276		1060.66	45.1773	1060.66	39.0349	1060.66	29.4281	1060.66	50.4787				1048.95	32.7427	0.28937	1048.92	71.4716	2.81393	1049.35	77.6131	17.4234			8.2	0.61849	7.175	0.65532	8.2	0.86448	7.175	0.69968	8.2	0.68657
		-3.81157	41.5639		-3.81157	36.4349		1064.51	45.741	1064.51	39.7832	1064.51	30.2566	1064.51	50.194				1054.99	32.9391	0.2965	1054.87	71.8569	2.78279	1055.35	78.1562	17.3709			8.25714	0.60306	7.2125	0.68215	8.24286	0.84623	7.225	0.6872	8.24286	0.70128
		-3.81141	41.338		-3.81141	36.4357		1068.37	45.8794	1068.37	39.365	1068.37	29.0103	1068.37	49.969				1061.12	33.1081	0.29247	1060.98	72.3042	2.79436	1061.52	78.4239	17.2054			8.3	0.61135	7.2625	0.66857	8.28571	0.80364	7.2625	0.66139	8.28571	0.68718
		-3.81126	41.0815		-3.81126	36.3046		1072.23	45.9391	1072.23	39.9813	1072.23	28.4363	1072.23	50.0114				1067.19	33.3017	0.28881	1067.07	72.7196	2.77942	1067.62	79.5385	17.2149			8.35714	0.62896	7.3	0.69146	8.34286	0.82731	7.3	0.68382	8.34286	0.69921
		-3.81111	40.8168		-3.81111	36.1098		1076.08	46.4569	1076.08	42.1996	1076.08	29.8931	1076.08	50.4522				1073.15	33.4899	0.27998	1073.14	73.1431	2.76087	1073.63	79.2223	17.3899			8.38571	0.63893	7.3375	0.70414	8.38571	0.82036	7.3375	0.66633	8.38571	0.729
		-3.81096	40.5629		-3.81096	35.8569		1079.94	47.9427	1079.94	45.6833	1079.94	33.4372	1079.94	51.5247				1079.19	33.673	0.27798	1079.14	73.5725	2.72194	1079.64	80.2843	17.0173			8.44286	0.63669	7.3875	0.66199	8.44286	0.79454	7.3875	0.59127	8.44286	0.74308
		-3.8108	40.3893		-3.8108	35.4885		1083.8	50.4594	1083.8	49.7329	1083.8	38.2181	1083.8	53.3113				1085.28	33.8471	0.30227	1085.17	73.9843	2.71581	1085.71	80.6287	17.1108			8.48571	0.59654	7.4375	0.64144	8.48571	0.80393	7.425	0.59955	8.47143	0.74042
		-3.81065	40.424		-3.81065	35.0342		1087.65	53.4843	1087.65	53.0573	1087.65	42.5472	1087.65	55.564				1091.42	34.0444	0.29095	1091.2	74.394	2.68771	1091.75	81.17	17.3316			8.52857	0.60241	7.475	0.61408	8.54286	0.82972	7.4625	0.62547	8.52857	0.738
		-3.8105	40.6534		-3.8105	34.6909		1091.51	56.2918	1091.51	55.0712	1091.51	45.3246	1091.51	57.8613				1097.34	34.2168	0.27298	1097.4	74.8118	2.71396	1097.83	81.5643	17.1032			8.58571	0.60553	7.5125	0.64569	8.57143	0.82851	7.5125	0.6417	8.58571	0.76044
		-3.81034	40.8251		-3.81034	34.6098		1095.37	58.5595	1095.37	55.8339	1095.37	46.3587	1095.37	59.9374				1103.45	34.3764	0.28419	1103.44	75.2203	2.68808	1103.84	82.0225	17.0941			8.62857	0.58028	7.5625	0.64664	8.62857	0.83861	7.5625	0.59396	8.62857	0.76585
		-3.81019	40.7484		-3.81019	34.6381		1099.23	60.4383	1099.23	55.9687	1099.23	46.1842	1099.23	61.7599				1109.58	34.5884	0.26326	1109.35	75.655	2.68336	1109.95	82.4967	17.1108			8.68571	0.54169	7.5875	0.67465	8.68571	0.88867	7.6	0.55711	8.67143	0.78153
		-3.81004	40.5824		-3.81004	34.4855		1103.08	62.1822	1103.08	56.3414	1103.08	45.8923	1103.08	63.4616				1115.64	34.7715	0.26137	1115.57	76.0613	2.67192	1115.99	82.7723	17.1575			8.72857	0.53262	7.6375	0.67656	8.71429	0.85943	7.6375	0.55021	8.72857	0.7258
		-3.80989	40.6038		-3.80989	34.1564		1106.94	63.8555	1106.94	57.3694	1106.94	46.274	1106.94	65.1342				1121.73	34.9431	0.27076	1121.6	76.471	2.6573	1122.09	83.7495	16.9739			8.78571	0.53862	7.675	0.71524	8.77143	0.88523	7.675	0.53846	8.75714	0.75201
		-3.80973	40.7682		-3.80973	33.9769		1110.8	65.3996	1110.8	58.8825	1110.8	47.2211	1110.8	66.8985				1127.74	35.1216	0.28695	1127.66	76.835	2.65172	1128.12	83.9975	17.2445			8.82857	0.50603	7.7125	0.72202	8.81429	0.89803	7.725	0.51134	8.81429	0.78816
		-3.80958	40.7847		-3.80958	34.117		1114.65	66.6613	1114.65	61.0794	1114.65	49.0828	1114.65	68.7953				1133.71	35.2913	0.26876	1133.69	77.2699	2.65532	1134.25	84.5959	17.0072			8.87143	0.52971	7.7625	0.7299	8.87143	0.89135	7.7625	0.52877	8.87143	0.8216
		-3.80943	40.6099		-3.80943	34.3173		1118.51	67.651	1118.51	63.2994	1118.51	50.8533	1118.51	70.8727				1139.87	35.4695	0.22909	1139.76	77.6868	2.58729	1140.33	84.9946	16.8649			8.91429	0.4997	7.8	0.70805	8.91429	0.87145	7.8	0.55169	8.9	0.83681
		-3.80928	40.5546		-3.80928	34.2351		1122.37	68.483	1122.37	65.023	1122.37	51.4248	1122.37	73.1875				1145.87	35.6524	0.27755	1145.81	78.0857	2.62022	1146.46	85.8922	17.1733			8.97143	0.52761	7.85	0.6984	8.95714	0.87886	7.85	0.55158	8.95714	0.83324
		-3.80912	40.8015		-3.80912	33.8948		1126.22	69.2451	1126.22	66.8419	1126.22	51.875	1126.22	75.7438				1151.9	35.8278	0.26362	1151.8	78.4341	2.48847	1152.51	86.1994	17.0009			9.02857	0.53517	7.8875	0.71428	9.01429	0.86652	7.8875	0.56789	9.01429	0.85443
		-3.80897	41.1033		-3.80897	33.6213		1130.08	69.8058	1130.08	69.6119	1130.08	54.1582	1130.08	78.1593				1158.09	36.0231	0.26489	1157.83	78.9419	2.586	1158.64	86.4974	17.0794			9.07143	0.49966	7.925	0.68867	9.05714	0.89446	7.925	0.58933	9.05714	0.84182
		-3.80882	41.1397		-3.80882	33.6515		1133.94	69.9585	1133.94	73.0808	1133.94	59.103	1133.94	80.1454				1164.02	36.1772	0.25536	1163.91	79.2467	2.54267	1164.69	87.0416	17.1019			9.1	0.56249	7.9625	0.69512	9.1	0.89641	7.9625	0.59788	9.1	0.82082
		-3.80866	40.9769		-3.80866	33.9694		1137.8	69.4274	1137.8	76.3804	1137.8	65.2737	1137.8	81.5973				1170.17	36.3638	0.26684	1169.95	79.7046	2.53308	1170.72	87.5801	17.2732			9.15714	0.59914	8.0125	0.72018	9.15714	0.90809	8.0125	0.5595	9.15714	0.78273
		-3.80851	40.9227		-3.80851	34.4214		1141.65	68.2363	1141.65	79.1829	1141.65	71.0776	1141.65	82.6743				1176.1	36.5245	0.26238	1176.16	80.1738	2.47739	1176.85	88.0964	16.814			9.21429	0.6305	8.0625	0.70324	9.2	0.88813	8.05	0.55942	9.2	0.79207
		-3.80836	41.0429		-3.80836	34.8231		1145.51	66.9169	1145.51	81.4809	1145.51	75.7959	1145.51	83.5615				1182.22	36.7317	0.2272	1182.21	80.4816	2.56418	1182.93	88.7046	16.9615			9.24286	0.62026	8.1	0.65105	9.25714	0.9041	8.0875	0.52448	9.24286	0.81811
		-3.80821	41.0942		-3.80821	35.0118		1149.37	66.3109	1149.37	83.3782	1149.37	79.4199	1149.37	84.4704				1188.35	36.8687	0.252	1188.29	80.8865	2.47413	1189	89.4516	17.067			9.3	0.64027	8.1375	0.65632	9.3	0.91515	8.1375	0.54553	9.3	0.79954
		-3.80805	40.9451		-3.80805	34.9683		1153.22	66.7971	1153.22	84.932	1153.22	82.1694	1153.22	85.4222				1194.3	37.0371	0.2462	1194.22	81.3301	2.43693	1195.1	89.2372	16.9319			9.35714	0.65676	8.175	0.64113	9.34286	0.95199	8.1875	0.59871	9.34286	0.80321
		-3.8079	40.8163		-3.8079	34.8595		1157.08	68.2588	1157.08	86.2173	1157.08	84.305	1157.08	86.3824				1200.37	37.2123	0.25664	1200.34	81.6685	2.46557	1201.06	90.5263	16.6667			9.4	0.66778	8.2125	0.63862	9.4	0.9873	8.225	0.62012	9.37143	0.81164
		-3.80775	40.9786		-3.80775	34.8299		1160.94	70.3112	1160.94	87.28	1160.94	85.9569	1160.94	87.2503				1206.44	37.4606	0.21744	1206.38	82.2307	2.57467	1207.2	90.4724	17.0664			9.44286	0.7078	8.2625	0.64261	9.44286	1.02348	8.2625	0.61884	9.44286	0.80472
		-3.80759	41.3568		-3.80759	34.7788		1164.79	72.6448	1164.79	88.1854	1164.79	87.304	1164.79	88.0665				1212.62	37.6273	0.20664	1212.51	82.4793	2.46394	1213.27	91.2256	16.4407			9.48571	0.67273	8.3125	0.62494	9.48571	1.05907	8.3	0.62412	9.48571	0.83157
		-3.80744	41.5881		-3.80744	34.5107		1168.65	74.9705	1168.65	88.9454	1168.65	88.3978	1168.65	88.7883				1218.53	37.7197	0.24933	1218.46	82.8995	2.44432	1219.31	91.736	17.381			9.54286	0.71333	8.35	0.5918	9.52857	1.02622	8.35	0.64852	9.52857	0.83789
		-3.80729	41.4449		-3.80729	34.0867		1172.51	77.0893	1172.51	89.5899	1172.51	89.3232	1172.51	89.4288				1224.69	37.9399	0.2022	1224.6	83.2057	2.48434	1225.28	92.0526	16.67			9.57143	0.7172	8.3875	0.60638	9.58571	1.06864	8.3875	0.68763	9.58571	0.84428
		-3.80714	41.0645		-3.80714	33.8344		1176.37	78.8471	1176.37	90.111	1176.37	90.0688	1176.37	89.9618				1230.69	38.0728	0.25171	1230.55	83.7892	2.26333	1231.48	92.4483	16.7751			9.64286	0.77117	8.425	0.62332	9.62857	1.06397	8.425	0.7387	9.62857	0.86476
		-3.80698	40.7415		-3.80698	33.9436		1180.22	80.1743	1180.22	90.5173	1180.22	90.6833	1180.22	90.4117				1236.76	38.245	0.23923	1236.71	84.0254	2.53568	1237.54	92.9479	16.6585			9.68571	0.74485	8.4625	0.61587	9.68571	1.06272	8.475	0.74544	9.67143	0.88261
		-3.80683	40.5879		-3.80683	34.2094		1184.08	80.9196	1184.08	90.8156	1184.08	91.1176	1184.08	90.7377				1242.79	38.4104	0.24116	1242.69	84.4353	2.28642	1243.55	93.819	16.7455			9.74286	0.7756	8.5125	0.6049	9.72857	1.07027	8.5125	0.79069	9.71429	0.92473
		-3.80668	40.4889		-3.80668	34.3004		1187.94	81.01	1187.94	91.0203	1187.94	91.4201	1187.94	90.9595				1248.99	38.5606	0.24065	1248.79	84.8783	2.49054	1249.65	94.6265	16.3151			9.78571	0.79587	8.5625	0.63503	9.77143	1.08573	8.5625	0.87442	9.77143	0.92083
		-3.80653	40.3396		-3.80653	34.1757		1191.79	80.4852	1191.79	91.1273	1191.79	91.5753	1191.79	91.0381				1254.89	38.7581	0.23203	1254.9	85.2008	2.38276	1255.65	94.4643	16.9443			9.82857	0.74296	8.6	0.60771	9.82857	1.11105	8.6	0.88041	9.81429	0.90628
		-3.80637	40.2225		-3.80637	34.0869		1195.65	79.5728	1195.65	91.1842	1195.65	91.6398	1195.65	91.0367				1261.06	38.9384	0.23408	1260.95	85.5767	2.34955	1261.66	95.1915	16.4041			9.88571	0.70682	8.6375	0.60161	9.87143	1.16228	8.6375	0.91713	9.87143	0.88007
		-3.80622	40.297		-3.80622	34.206		1199.51	78.557	1199.51	91.2043	1199.51	91.631	1199.51	90.9609				1267.15	39.0721	0.25379	1267.02	85.9162	2.35814	1267.82	95.6125	16.9604			9.91429	0.69428	8.6875	0.5866	9.91429	1.169	8.6875	0.99827	9.91429	0.87347
		-3.80607	40.569		-3.80607	34.4255		1203.36	77.7776	1203.36	91.2131	1203.36	91.6228	1203.36	90.8992				1273.19	39.2521	0.23466	1273.02	86.4303	2.30683	1273.82	95.7287	16.2083			9.95714	0.75415	8.725	0.5613	9.97143	1.13972	8.725	1.04927	9.95714	0.91587
		-3.80591	40.8675		-3.80591	34.5795		1207.22	77.475	1207.22	91.2276	1207.22	91.6366	1207.22	90.8881				1279.26	39.4037	0.26075	1279.1	86.5634	2.50178	1280	97.0294	16.9152			10.0143	0.75809	8.7625	0.57411	10.0143	1.16865	8.7625	1.05525	10.0143	0.91456
		-3.80576	41.0533		-3.80576	34.6959		1211.08	77.6493	1211.08	91.2825	1211.08	91.7503	1211.08	91.0169				1285.26	39.5675	0.24586	1285.21	87.0961	2.39399	1286.03	96.7829	16.5615			10.0714	0.76955	8.8125	0.57713	10.0571	1.1969	8.8	1.08647	10.0571	0.94548
		-3.80561	41.1732		-3.80561	34.8812		1214.93	77.8339	1214.93	91.337	1214.93	91.8795	1214.93	91.1966				1291.31	39.738	0.23879	1291.28	87.5195	2.35128	1292	97.7836	16.5486			10.1143	0.77193	8.85	0.55035	10.1143	1.20507	8.85	1.1102	10.1	0.95719
		-3.80546	41.3424		-3.80546	35.0483		1218.79	77.6766	1218.79	91.3482	1218.79	91.9414	1218.79	91.3423				1297.33	39.9197	0.24884	1297.32	87.8706	2.25354	1298.05	98.3485	16.3576			10.1714	0.80193	8.8875	0.57269	10.1571	1.20248	8.8875	1.05784	10.1571	0.9142
		-3.8053	41.5309		-3.8053	34.9729		1222.65	77.2043	1222.65	91.3037	1222.65	91.8484	1222.65	91.3681				1303.44	40.0953	0.26021	1303.37	88.234	2.28973	1304.23	98.7837	16.1729			10.2143	0.83718	8.925	0.60992	10.2	1.19583	8.9375	1.07401	10.2	0.89945
		-3.80515	41.5746		-3.80515	34.6214		1226.51	76.7296	1226.51	91.2688	1226.51	91.6335	1226.51	91.3231				1309.52	40.2731	0.24326	1309.39	88.7509	2.35356	1310.21	99.0606	16.6445			10.2571	0.81999	8.975	0.60675	10.2571	1.19495	8.975	1.08195	10.2429	0.91046
		-3.805	41.4004		-3.805	34.2304		1230.36	76.4652	1230.36	91.2223	1230.36	91.2774	1230.36	91.2242				1315.6	40.417	0.20251	1315.49	89.1893	2.29421	1316.32	99.5922	16.8057			10.3	0.811	9.0125	0.61329	10.3	1.14201	9.0125	1.08281	10.3	0.91483
		-3.80484	41.1344		-3.80484	33.9844		1234.22	76.5291	1234.22	91.1447	1234.22	90.8747	1234.22	91.1534				1321.66	40.5745	0.20896	1321.57	89.684	2.16129	1322.32	99.8782	16.3282			10.3429	0.78468	9.05	0.6121	10.3429	1.13178	9.05	1.13407	10.3429	0.90682
		-3.80469	40.9387		-3.80469	33.8189		1238.08	76.8583	1238.08	91.0627	1238.08	90.5041	1238.08	91.1217				1327.67	40.7593	0.16841	1327.57	89.7991	2.24585	1328.51	101.375	16.9324			10.4	0.77263	9.1	0.60133	10.4	1.12679	9.1	1.14943	10.4	0.94429
		-3.80454	40.8376		-3.80454	33.6735		1241.93	77.3093	1241.93	91.0221	1241.93	90.2186	1241.93	91.1615				1333.66	40.9001	0.22383	1333.63	90.0475	2.3557	1334.55	100.396	16.3938			10.4429	0.76844	9.1375	0.58693	10.4429	1.15276	9.1375	1.11533	10.4429	0.93915
		-3.80439	40.7769		-3.80439	33.7231		1245.79	77.6373	1245.79	91.0867	1245.79	90.2297	1245.79	91.2224				1339.73	41.0365	0.21272	1339.69	90.4891	2.27685	1340.54	102.015	16.2173			10.5	0.75481	9.1875	0.62264	10.5	1.15937	9.175	1.14765	10.5	0.95187
		-3.80423	40.7696		-3.80423	34.1171		1249.65	77.6905	1249.65	91.2772	1249.65	90.7695	1249.65	91.2919				1345.89	41.2278	0.2533	1345.7	90.9113	2.4929	1346.57	101.998	16.4614			10.5429	0.74949	9.225	0.6312	10.5429	1.14246	9.2125	1.1688	10.5429	0.91533
		-3.80408	40.8667		-3.80408	34.6271		1253.5	77.4328	1253.5	91.405	1253.5	91.2363	1253.5	91.2946				1351.85	41.366	0.22764	1351.76	91.1914	2.16291	1352.67	102.465	16.4807			10.5857	0.74089	9.2625	0.57128	10.5857	1.1357	9.275	1.19037	10.5857	0.91803
		-3.80393	41.0197		-3.80393	34.8549		1257.36	77.0518	1257.36	91.3966	1257.36	91.3227	1257.36	91.2565				1357.99	41.4407	0.2211	1357.96	91.5603	2.16832	1358.68	102.997	16.0825			10.6429	0.77935	9.3125	0.57322	10.6286	1.09532	9.3	1.24321	10.6286	0.9186
		-3.80377	41.1075		-3.80377	34.751		1261.22	76.7278	1261.22	91.2587	1261.22	91.0597	1261.22	91.1729				1363.94	41.7273	0.20188	1363.94	91.9351	2.21354	1364.84	103.499	16.4683			10.6857	0.7891	9.35	0.5687	10.6714	1.09514	9.35	1.27585	10.6714	0.89045
		-3.80362	41.0849		-3.80362	34.6318		1265.07	76.5972	1265.07	91.0279	1265.07	90.4559	1265.07	91.1074				1370.16	41.8876	0.17879	1370.07	92.3155	2.1948	1370.89	103.98	16.3898			10.7429	0.74106	9.4	0.56625	10.7286	1.09996	9.3875	1.28698	10.7286	0.90558
		-3.80347	40.999		-3.80347	34.6738		1268.93	76.5904	1268.93	90.8351	1268.93	89.7646	1268.93	91.0345				1376.1	42.0701	0.14958	1376.04	92.7406	2.12622	1376.86	104.67	16.414			10.7857	0.72716	9.4375	0.54329	10.7714	1.09928	9.4375	1.27259	10.7714	0.94085
		-3.80332	40.8798		-3.80332	34.7068		1272.79	76.6636	1272.79	90.9395	1272.79	89.9629	1272.79	90.9507				1382.13	42.1673	0.26596	1382.2	93.031	2.16913	1382.97	105.172	16.3018			10.8286	0.75017	9.475	0.55185	10.8286	1.11299	9.475	1.24653	10.8143	0.93661
		-3.80316	40.7423		-3.80316	34.596		1276.64	76.7204	1276.64	91.1151	1276.64	90.5773	1276.64	90.8379				1388.27	42.3372	0.29016	1388.15	93.4043	2.17742	1389.1	105.739	16.1667			10.8857	0.73681	9.5125	0.57409	10.8714	1.15152	9.5125	1.26276	10.8714	0.9217
		-3.80301	40.6915		-3.80301	34.5027		1280.5	76.6803	1280.5	91.0939	1280.5	90.6838	1280.5	90.7299				1394.37	42.4671	0.2119	1394.31	93.7852	2.11096	1395.09	106.006	16.1038			10.9286	0.75756	9.55	0.60351	10.9286	1.14501	9.55	1.23099	10.9143	0.91884
		-3.80286	40.8516		-3.80286	34.5822		1284.36	76.4465	1284.36	90.9792	1284.36	90.4873	1284.36	90.5832				1400.36	42.579	0.17425	1400.29	94.1513	2.12815	1401.21	106.448	16.0305			10.9714	0.76173	9.5875	0.63188	10.9571	1.17822	9.6	1.15444	10.9571	0.94867
		-3.80271	41.1482		-3.80271	34.6734		1288.22	76	1288.22	90.8377	1288.22	90.1718	1288.22	90.3696				1406.54	42.7378	0.20679	1406.41	94.455	2.11413	1407.19	106.848	16.5701			11.0143	0.74934	9.65	0.62974	11.0143	1.18215	9.6375	1.14347	11	0.95901
		-3.80255	41.3102		-3.80255	34.5324		1292.07	75.4243	1292.07	90.6227	1292.07	89.6872	1292.07	90.1096				1412.46	42.9566	0.22886	1412.4	94.8248	2.09778	1413.36	107.329	16.2212			11.0714	0.80166	9.6875	0.67243	11.0571	1.20058	9.6875	1.11748	11.0571	0.95374
		-3.8024	41.1731		-3.8024	34.2198		1295.93	74.8842	1295.93	90.374	1295.93	89.1381	1295.93	89.9201				1418.62	43.0671	0.22131	1418.5	95.2042	2.10512	1419.31	107.644	16.0011			11.1143	0.85855	9.725	0.66821	11.1143	1.16719	9.725	1.12091	11.1	0.98459
		-3.80225	40.8471		-3.80225	34.0093		1299.79	74.3684	1299.79	90.1687	1299.79	88.6783	1299.79	89.7908				1424.57	43.2728	0.18922	1424.5	95.5794	2.09165	1425.36	108.361	16.1455			11.1571	0.85086	9.7625	0.69461	11.1571	1.15969	9.7625	1.06434	11.1714	1.06243
		-3.80209	40.5329		-3.80209	34.0133		1303.64	73.8917	1303.64	90.0598	1303.64	88.4027	1303.64	89.727				1430.75	43.378	0.22762	1430.68	95.8975	2.10553	1431.54	108.539	16.1426			11.2143	0.8675	9.8	0.69339	11.2	1.16347	9.8	1.05767	11.2	1.06016
		-3.80194	40.3084		-3.80194	34.1145		1307.5	73.414	1307.5	90.1189	1307.5	88.6035	1307.5	89.6422				1436.67	43.5785	0.30318	1436.65	96.2581	2.09446	1437.61	109.114	16.1021			11.2714	0.8932	9.85	0.72788	11.2571	1.1566	9.85	1.01118	11.2571	1.09546
		-3.80179	40.178		-3.80179	34.2031		1311.36	72.9873	1311.36	90.2189	1311.36	88.9649	1311.36	89.5358				1442.78	43.7214	0.22561	1442.74	96.6248	2.03709	1443.63	109.354	16.3524			11.3143	0.89544	9.8875	0.73395	11.3	1.17289	9.8875	1.00021	11.3	1.1016
		-3.80164	40.1823		-3.80164	34.2645		1315.21	72.65	1315.21	90.1693	1315.21	88.9519	1315.21	89.3701				1448.81	43.7839	0.17492	1448.69	96.9605	2.0366	1449.62	109.914	16.4514			11.3571	0.88853	9.9375	0.76445	11.3429	1.19267	9.9375	1.02086	11.3429	1.0807
		-3.80148	40.3324		-3.80148	34.2625		1319.07	72.5655	1319.07	90.0075	1319.07	88.7092	1319.07	89.1735				1454.99	44.0438	0.22083	1454.77	97.3762	2.11215	1455.71	110.715	15.8118			11.4143	0.92728	9.975	0.7573	11.4	1.16576	9.975	1.03516	11.4	1.08663
		-3.80133	40.5589		-3.80133	34.1369		1322.93	72.8044	1322.93	89.8181	1322.93	88.4129	1322.93	88.9787				1460.99	44.0922	0.22905	1460.96	97.6437	2.01043	1461.78	111.149	15.9227			11.4429	0.93502	10.025	0.75735	11.4429	1.21124	10.025	1.01992	11.4286	1.06555
		-3.80118	40.815		-3.80118	33.9461		1326.79	73.4253	1326.79	89.6606	1326.79	88.1576	1326.79	88.8934				1467.13	44.3978	0.14605	1466.94	97.9979	2.03476	1467.82	111.869	16.4193			11.5	0.94567	10.0625	0.78671	11.4857	1.22198	10.05	1.04242	11.4857	1.05878
		-3.80102	41.106		-3.80102	33.8758		1330.64	74.2704	1330.64	89.4948	1330.64	87.8968	1330.64	88.9041				1473.13	44.4718	0.17221	1473.1	98.4192	2.03105	1473.94	111.869	15.8216			11.5429	0.97023	10.1	0.78235	11.5286	1.24327	10.1	1.05713	11.5429	1.06605
		-3.80087	41.3294		-3.80087	34.0512		1334.5	75.0903	1334.5	89.4167	1334.5	87.7376	1334.5	89.0256				1479.19	44.6245	0.14296	1479.05	98.7663	1.99868	1479.91	112.419	15.8677			11.6	0.95937	10.15	0.7269	11.5857	1.28199	10.1375	1.10934	11.5857	1.10912
		-3.80072	41.2793		-3.80072	34.3955		1338.36	75.5241	1338.36	89.4029	1338.36	87.523	1338.36	89.0966				1485.29	44.7634	0.20139	1485.22	99.0594	2.03088	1486.06	113.2	15.968			11.6429	0.93421	10.1875	0.69944	11.6286	1.31419	10.1875	1.10022	11.6286	1.14683
		-3.80057	40.9552		-3.80057	34.6673		1342.21	75.5671	1342.21	89.3792	1342.21	87.1826	1342.21	89.126				1491.28	44.8825	0.14447	1491.11	99.4337	1.97133	1492.14	113.697	15.8108			11.6857	0.90643	10.225	0.7449	11.6714	1.32266	10.225	1.13593	11.6857	1.12718
		-3.80041	40.6813		-3.80041	34.6189		1346.07	75.3712	1346.07	89.3734	1346.07	87.0642	1346.07	89.1188				1497.38	45.1078	0.22638	1497.32	99.768	1.98474	1498.28	113.949	16.1401			11.7286	0.91246	10.275	0.74879	11.7286	1.35845	10.2625	1.13185	11.7286	1.14453
		-3.80026	40.7191		-3.80026	34.2066		1349.93	74.9134	1349.93	89.278	1349.93	86.851	1349.93	89.0101				1503.59	45.2645	0.25061	1503.39	100.115	2.00791	1504.31	114.408	15.2362			11.7857	0.9572	10.3	0.72777	11.7857	1.37255	10.3125	1.14026	11.7714	1.16857
		-3.80011	40.9143		-3.80011	33.7081		1353.78	74.287	1353.78	89.0611	1353.78	86.312	1353.78	88.7886				1509.66	45.3338	0.2073	1509.33	100.47	1.99778	1510.34	114.722	15.5085			11.8286	0.9597	10.35	0.74093	11.8286	1.39628	10.35	1.16305	11.8143	1.16152
		-3.79996	40.961		-3.79996	33.5162		1357.64	73.6236	1357.64	88.8216	1357.64	85.798	1357.64	88.5716				1515.59	45.4947	0.1993	1515.5	100.764	1.95527	1516.52	116.038	16.123			11.8714	0.97473	10.3875	0.73147	11.8714	1.36527	10.3875	1.18757	11.8714	1.15656
		-3.7998	40.8565		-3.7998	33.7064		1361.5	72.5752	1361.5	88.4224	1361.5	85.1725	1361.5	88.2499				1521.74	45.6607	0.19689	1521.45	101.17	1.96013	1522.46	115.751	15.767			11.9286	1.01293	10.4375	0.74282	11.9143	1.33486	10.425	1.15153	11.9143	1.16831
		-3.79965	40.8217		-3.79965	33.918		1365.35	70.9877	1365.35	88.0682	1365.35	84.8285	1365.35	87.7837				1527.8	45.781	0.1938	1527.48	101.492	1.94581	1528.56	115.859	16.0804			11.9714	1.0154	10.475	0.75484	11.9714	1.38663	10.475	1.14341	11.9714	1.21079
		-3.7995	40.8768		-3.7995	33.7864		1369.21	69.4475	1369.21	87.9584	1369.21	84.8448	1369.21	87.2821				1533.83	45.9589	0.23416	1533.65	101.814	1.95592	1534.74	116.647	16.0292			12.0286	1.00212	10.5125	0.80918	12.0143	1.37732	10.5125	1.15586	12.0143	1.21486
		-3.79934	40.8143		-3.79934	33.3785		1373.07	68.1307	1373.07	87.7981	1373.07	84.6027	1373.07	86.6781				1539.9	46.1198	0.20045	1539.61	102.158	1.929	1540.83	117.333	16.3472			12.0714	0.99295	10.5625	0.82528	12.0571	1.37992	10.5625	1.19098	12.0571	1.24246
		-3.79919	40.5746		-3.79919	33.0424		1376.92	68.0629	1376.92	87.6858	1376.92	84.2421	1376.92	86.314				1546.06	46.2313	0.19365	1545.7	102.507	1.85525	1546.8	117.872	15.7874			12.1143	1.03838	10.6	0.86221	12.1	1.40695	10.6	1.17472	12.1	1.28035
		-3.79904	40.3575		-3.79904	32.9399		1380.78	69.3629	1380.78	87.9078	1380.78	84.6114	1380.78	86.5733				1552.18	46.3838	0.18765	1551.71	102.852	1.97484	1552.87	118.461	15.8849			12.1714	1.04466	10.6375	0.87639	12.1571	1.42419	10.6375	1.18183	12.1571	1.27949
		-3.79889	40.3352		-3.79889	32.9625		1384.64	70.9899	1384.64	88.2329	1384.64	85.3157	1384.64	87.0538				1558.26	46.5314	0.19748	1557.82	103.114	1.88095	1558.96	118.182	15.681			12.2143	1.03475	10.6875	0.80386	12.2	1.44427	10.6875	1.15387	12.2	1.29243
		-3.79873	40.4904		-3.79873	33.0453		1388.5	72.2992	1388.5	88.3528	1388.5	85.5858	1388.5	87.4049				1564.26	46.666	0.25026	1563.89	103.484	1.91302	1565.09	119.699	15.3981			12.2714	1.05773	10.7375	0.80804	12.2429	1.50465	10.725	1.16753	12.2429	1.32143
		-3.79858	40.7415		-3.79858	33.2988		1392.35	72.8369	1392.35	88.2369	1392.35	85.1939	1392.35	87.4085				1570.39	46.8072	0.18776	1569.94	103.786	1.89142	1571.14	119.769	15.5611			12.3143	1.04393	10.775	0.79234	12.3	1.46024	10.7625	1.18158	12.3	1.33257
		-3.79843	41.0017		-3.79843	33.7672		1396.21	72.5999	1396.21	87.7409	1396.21	84.0544	1396.21	86.8894				1576.44	46.9837	0.21734	1576.04	104.216	1.87435	1577.22	120.019	15.7919			12.3571	1.08481	10.8125	0.79758	12.3429	1.4734	10.8125	1.18007	12.3429	1.32097
		-3.79827	41.1153		-3.79827	34.252		1400.07	72.1019	1400.07	87.2335	1400.07	83.1268	1400.07	86.0805				1582.47	47.0812	0.18744	1582.15	104.51	1.87535	1583.2	120.595	15.7807			12.4	1.05942	10.85	0.82041	12.4	1.50081	10.85	1.17733	12.4	1.32073
		-3.79812	40.9745		-3.79812	34.4676		1403.92	71.7864	1403.92	87.0299	1403.92	82.8946	1403.92	85.4432				1588.47	47.2082	0.19239	1588.23	104.808	1.88809	1589.37	121.011	15.5597			12.4571	1.07063	10.8875	0.81868	12.4429	1.50481	10.9	1.19137	12.4429	1.33908
		-3.79797	40.7153		-3.79797	34.2892		1407.78	71.6464	1407.78	86.976	1407.78	82.856	1407.78	84.9912				1594.62	47.3998	0.19234	1594.17	105.15	1.85886	1595.34	121.566	15.561			12.5	1.08423	10.9375	0.80283	12.4857	1.52449	10.9375	1.16936	12.5	1.32115
		-3.79782	40.5718		-3.79782	33.8182		1411.64	71.885	1411.64	87.1056	1411.64	82.974	1411.64	84.9718				1600.58	47.5253	0.1891	1600.18	105.472	1.86532	1601.42	122.3	15.616			12.5429	1.10302	10.975	0.80561	12.5429	1.53867	10.975	1.1556	12.5429	1.28845
		-3.79766	40.5316		-3.79766	33.3004		1415.49	72.4003	1415.49	87.3672	1415.49	83.2567	1415.49	85.2848				1606.77	47.6708	0.1853	1606.36	105.795	1.85001	1607.48	122.012	15.5147			12.6	1.06852	11.025	0.79436	12.5857	1.5388	11.0125	1.2279	12.5857	1.30458
		-3.79751	40.3907		-3.79751	32.9769		1419.35	73.2098	1419.35	87.6799	1419.35	83.6126	1419.35	85.8826				1612.81	47.8051	0.21012	1612.41	106.169	1.86719	1613.55	122.72	15.5524			12.6429	1.04253	11.0625	0.74635	12.6429	1.50394	11.0625	1.22973	12.6429	1.27732
		-3.79736	40.1509		-3.79736	32.9025		1423.21	74.2155	1423.21	88.0046	1423.21	83.9608	1423.21	86.5617				1618.83	47.959	0.21682	1618.43	106.451	1.82496	1619.69	123.206	15.4837			12.6857	1.01523	11.1	0.7401	12.6857	1.50917	11.1	1.1871	12.6857	1.28588
		-3.79721	40.084		-3.79721	32.8962		1427.07	75.2706	1427.07	88.2801	1427.07	84.2832	1427.07	87.199				1624.95	48.0872	0.18906	1624.5	106.926	1.81114	1625.65	123.834	15.4425			12.7429	1.00986	11.1375	0.71175	12.7286	1.5567	11.1375	1.20136	12.7286	1.29269
		-3.79705	40.3283		-3.79705	32.7515		1430.92	76.3285	1430.92	88.4964	1430.92	84.59	1430.92	87.7729				1630.94	48.2232	0.18294	1630.55	107.163	1.76573	1631.73	124.32	14.9011			12.8	1.03111	11.1875	0.71623	12.7714	1.63285	11.1875	1.19417	12.7714	1.29506
		-3.7969	40.6818		-3.7969	32.4811		1434.78	77.4009	1434.78	88.6162	1434.78	84.7775	1434.78	88.2491				1637.09	48.3943	0.18585	1636.64	107.532	1.73571	1637.78	124.928	15.6999			12.8429	0.99963	11.225	0.72928	12.8286	1.62206	11.225	1.26596	12.8286	1.29665
		-3.79675	40.8878		-3.79675	32.2738		1438.64	78.4528	1438.64	88.6165	1438.64	84.7339	1438.64	88.5733				1643.09	48.5072	0.18431	1642.69	107.759	2.00764	1643.9	125.4	15.6944			12.8857	0.99637	11.275	0.69529	12.8714	1.63657	11.2625	1.29486	12.8714	1.29137
		-3.79659	40.896		-3.79659	32.2576		1442.49	79.3231	1442.49	88.6604	1442.49	84.6213	1442.49	88.8194				1649.09	48.6521	0.17177	1648.7	108.13	1.77123	1649.99	126.563	15.685			12.9286	1.00333	11.3125	0.67961	12.9143	1.64366	11.3125	1.2679	12.9143	1.28167
		-3.79644	40.7721		-3.79644	32.413		1446.35	80.035	1446.35	88.6578	1446.35	84.4054	1446.35	88.9478				1655.25	48.8587	0.12779	1654.79	108.335	1.59616	1655.98	125.411	15.2355			12.9857	1.02353	11.35	0.62915	12.9714	1.66017	11.35	1.28162	12.9714	1.31053
		-3.79629	40.5689		-3.79629	32.6579		1450.21	80.8143	1450.21	88.6583	1450.21	84.347	1450.21	89.0003				1661.28	48.9053	0.21019	1660.93	108.764	1.80223	1662.16	127.264	14.9834			13.0286	1.0257	11.4	0.68226	13.0286	1.66297	11.4	1.35328	13.0143	1.30268
		-3.79614	40.3847		-3.79614	32.885		1454.06	81.4539	1454.06	88.7214	1454.06	84.4766	1454.06	89.0329				1667.29	49.0488	0.18198	1666.94	108.956	1.72962	1668.18	127.095	15.2962			13.0714	1.02871	11.4375	0.67789	13.0714	1.70882	11.4375	1.3366	13.0714	1.30531
		-3.79598	40.3255		-3.79598	32.9718		1457.92	82.2452	1457.92	88.5168	1457.92	84.2957	1457.92	88.9309				1673.38	49.1848	0.18915	1672.97	109.416	1.77558	1674.18	127.252	15.7263			13.1286	1.02421	11.475	0.66693	13.1143	1.70909	11.475	1.31695	13.1143	1.33499
		-3.79583	40.3345		-3.79583	32.9214		1461.78	82.9533	1461.78	88.5937	1461.78	84.3435	1461.78	89.0346				1679.51	49.3159	0.19441	1678.97	109.788	1.7083	1680.28	127.942	15.0036			13.1571	1.03013	11.525	0.68004	13.1571	1.74551	11.5125	1.32458	13.1571	1.31474
		-3.79568	40.2561		-3.79568	32.9121		1465.63	83.5982	1465.63	88.8708	1465.63	84.564	1465.63	89.3465				1685.48	49.4297	0.18436	1685.16	109.885	1.89793	1686.34	128.401	14.9731			13.2143	1.0827	11.5625	0.72294	13.2143	1.7513	11.5625	1.32104	13.2	1.28441
		-3.79552	40.1048		-3.79552	33.0476		1469.49	84.0664	1469.49	89.1462	1469.49	84.7602	1469.49	89.6631				1691.62	49.6169	0.16597	1691.11	110.318	1.84714	1692.44	129.387	15.687			13.2714	1.05728	11.6	0.73553	13.2571	1.74746	11.6	1.33756	13.2571	1.29487
		-3.79537	40.0605		-3.79537	33.1417		1473.35	84.3978	1473.35	89.4168	1473.35	84.9692	1473.35	90.0368				1697.63	49.7441	0.16162	1697.31	110.667	1.4571	1698.49	129.406	15.1871			13.3143	1.09303	11.65	0.7352	13.3	1.75999	11.65	1.34447	13.3	1.28886
		-3.79522	40.1425		-3.79522	32.9953		1477.21	84.6278	1477.21	89.8677	1477.21	85.6293	1477.21	90.3632				1703.61	49.8706	0.17467	1703.31	110.896	1.6149	1704.47	129.381	15.1118			13.3571	1.09629	11.6875	0.76356	13.3571	1.78507	11.6875	1.31012	13.3571	1.28837
		-3.79507	40.1662		-3.79507	32.7883		1481.06	84.86	1481.06	90.4226	1481.06	86.6086	1481.06	90.7173				1709.76	50.005	0.17303	1709.31	111.205	1.70624	1710.54	129.794	15.2175			13.4	1.11183	11.725	0.76872	13.4	1.72256	11.725	1.31564	13.3857	1.29242
		-3.79491	40.0822		-3.79491	32.8705		1484.92	84.8382	1484.92	90.8663	1484.92	87.4196	1484.92	90.9513				1715.75	50.1415	0.18069	1715.51	111.71	1.7569	1716.58	131.009	14.7292			13.4429	1.11296	11.775	0.7846	13.4429	1.71885	11.7625	1.30859	13.4429	1.32729
		-3.79476	40.0752		-3.79476	33.1806		1488.78	84.5185	1488.78	91.2035	1488.78	88.0573	1488.78	91.0868				1721.9	50.2719	0.21903	1721.52	111.654	1.71437	1722.75	131.11	15.3264			13.5	1.07473	11.8125	0.80151	13.4857	1.7184	11.8125	1.30763	13.5	1.37428
		-3.79461	40.2321		-3.79461	33.2612		1492.63	84.1271	1492.63	91.3802	1492.63	88.3349	1492.63	91.0594				1727.85	50.3906	0.16523	1727.6	112.347	1.66878	1728.77	131.588	15.1124			13.5429	1.04989	11.85	0.8228	13.5429	1.76751	11.85	1.32807	13.5429	1.38681
		-3.79445	40.3939		-3.79445	32.9455		1496.49	83.8217	1496.49	91.5451	1496.49	88.5372	1496.49	91.108				1733.93	50.5726	0.17059	1733.53	112.801	1.47535	1734.82	132.226	15.5013			13.6	1.08771	11.9	0.87131	13.5857	1.81179	11.8875	1.3528	13.5857	1.39997
		-3.7943	40.4617		-3.7943	32.647		1500.35	83.1838	1500.35	91.5637	1500.35	88.5399	1500.35	90.9804				1740.04	50.6881	0.16441	1739.62	112.987	1.37864	1740.8	132.336	14.8298			13.6429	1.12332	11.9375	0.88414	13.6429	1.82703	11.9375	1.33075	13.6429	1.44158
		-3.79415	40.5473		-3.79415	32.7691		1504.2	82.9479	1504.2	91.7339	1504.2	88.7358	1504.2	91.0784				1746.04	50.8104	0.16472	1745.72	113.156	1.93079	1747.02	133.146	15.0056			13.7	1.15412	11.975	0.89875	13.6857	1.80662	11.9875	1.38587	13.6857	1.43636
		-3.794	40.6952		-3.794	33.1496		1508.06	81.2828	1508.06	91.4678	1508.06	88.379	1508.06	90.5441				1752.06	50.9023	0.21828	1751.83	113.497	1.83964	1753.08	133.278	14.9121			13.7429	1.15508	12.025	0.93125	13.7286	1.80561	12.025	1.38385	13.7286	1.41387
		-3.79384	40.7562		-3.79384	33.3675		1511.92	80.5195	1511.92	91.4521	1511.92	88.3309	1511.92	90.389				1758.2	51.0832	0.16117	1757.82	113.846	1.75028	1759.03	133.817	14.852			13.7857	1.18721	12.0625	0.94815	13.7714	1.79294	12.0625	1.43623	13.7857	1.434
		-3.79369	40.7132		-3.79369	33.3493		1515.78	79.8554	1515.78	91.4057	1515.78	88.2074	1515.78	90.2412				1764.3	51.1992	0.11746	1763.85	113.999	1.62442	1765.13	134.275	14.8877			13.8429	1.19834	12.1125	0.978	13.8286	1.81049	12.1	1.41054	13.8286	1.45702
		-3.79354	40.8086		-3.79354	33.3544		1519.63	78.4377	1519.63	91.2389	1519.63	87.9547	1519.63	89.9247				1770.32	51.3307	0.17161	1769.91	114.546	1.66092	1771.12	134.693	15.1902			13.8857	1.23732	12.15	0.95757	13.8714	1.80548	12.1375	1.43789	13.8714	1.47387
		-3.79339	41.1206		-3.79339	33.5185		1523.49	76.3419	1523.49	90.7775	1523.49	87.2383	1523.49	89.209				1776.38	51.4629	0.16782	1776	114.481	1.76426	1777.27	135.264	14.6984			13.9286	1.25629	12.1875	0.95883	13.9286	1.83936	12.1875	1.42925	13.9143	1.47175
		-3.79323	41.3018		-3.79323	33.7192		1527.35	74.9822	1527.35	90.5334	1527.35	86.8435	1527.35	88.8076				1782.48	51.6087	0.09926	1782.16	115.13	1.45687	1783.23	135.589	14.6725			13.9857	1.21878	12.225	0.97069	13.9714	1.82478	12.225	1.43637	13.9714	1.4844
		-3.79308	41.0226		-3.79308	33.8254		1531.2	73.7396	1531.2	90.2464	1531.2	86.3384	1531.2	88.3309				1788.52	51.6865	0.1586	1788.13	115.407	1.37408	1789.45	135.992	14.7908			14.0286	1.23047	12.275	1.01667	14.0143	1.83564	12.2625	1.43645	14.0143	1.51834
		-3.79293	40.4481		-3.79293	33.8188		1535.06	72.3663	1535.06	89.9386	1535.06	85.8302	1535.06	87.824				1794.47	51.8325	0.17881	1794.32	115.57	1.56715	1795.46	136.407	14.697			14.0714	1.27259	12.3125	1.07511	14.0714	1.85777	12.3125	1.44317	14.0714	1.47272
		-3.79277	40.0024		-3.79277	33.7153		1538.92	71.0311	1538.92	89.5213	1538.92	85.188	1538.92	87.1776				1800.54	51.9315	0.22798	1800.32	115.832	1.54726	1801.6	136.931	14.7184			14.1143	1.31463	12.35	1.07523	14.1143	1.89004	12.35	1.45061	14.1143	1.47551
		-3.79262	39.8409		-3.79262	33.5791		1542.77	68.2993	1542.77	88.5086	1542.77	83.8055	1542.77	85.7848															14.1714	1.35035	12.4	1.09631	14.1571	1.9177	12.3875	1.44797	14.1571	1.48943
		-3.79247	39.812		-3.79247	33.5537		1546.63	67.549	1546.63	88.1188	1546.63	83.1169	1546.63	85.1447															14.2143	1.32994	12.4375	1.15547	14.2143	1.89875	12.4375	1.42336	14.2	1.50803
		-3.79232	39.7825		-3.79232	33.6786		1550.49	67.1121	1550.49	87.9112	1550.49	82.7179	1550.49	84.7372															14.2714	1.34132	12.475	1.15658	14.2571	1.88939	12.4875	1.43639	14.2571	1.50807
		-3.79216	39.7523		-3.79216	33.7404		1554.34	66.7117	1554.34	87.6547	1554.34	82.2505	1554.34	84.2399															14.3143	1.27092	12.525	1.17996	14.3	1.92757	12.525	1.4232	14.3	1.52875
		-3.79201	39.7601		-3.79201	33.5177		1558.2	66.0613	1558.2	87.2486	1558.2	81.6399	1558.2	83.4247															14.3571	1.25036	12.5625	1.20101	14.3571	1.92349	12.5625	1.42183	14.3429	1.55101
		-3.79186	39.8591		-3.79186	33.1038		1562.06	66.1099	1562.06	86.9695	1562.06	81.1198	1562.06	82.68															14.4143	1.22257	12.6	1.22833	14.4143	1.89401	12.6	1.40787	14.4	1.56739
		-3.7917	40.0669		-3.7917	32.7757		1565.91	66.6834	1565.91	87.1133	1565.91	81.1542	1565.91	82.5842															14.4429	1.26439	12.65	1.19256	14.4571	1.92817	12.65	1.39691	14.4429	1.60024
		-3.79155	40.2422		-3.79155	32.6129		1569.77	67.3454	1569.77	87.1579	1569.77	81.0753	1569.77	82.2673															14.5	1.27691	12.6875	1.17737	14.5	1.97016	12.6875	1.35797	14.4857	1.62216
		-3.7914	40.2169		-3.7914	32.4887		1573.63	68.0182	1573.63	87.2701	1573.63	81.0941	1573.63	82.037															14.5429	1.25266	12.7375	1.16451	14.5429	1.96888	12.725	1.40292	14.5429	1.61286
		-3.79125	40.1253		-3.79125	32.383		1577.49	68.6551	1577.49	87.2733	1577.49	80.9219	1577.49	81.5815															14.6	1.25843	12.775	1.14604	14.5857	1.96439	12.7625	1.42025	14.5857	1.60832
		-3.79109	40.2943		-3.79109	32.431		1581.34	69.1448	1581.34	87.2933	1581.34	80.779	1581.34	81.2048															14.6571	1.24675	12.8125	1.15002	14.6429	1.99985	12.8	1.45579	14.6286	1.61406
		-3.79094	40.683		-3.79094	32.6563		1585.2	69.2975	1585.2	87.1617	1585.2	80.432	1585.2	80.6693															14.6857	1.21799	12.85	1.13818	14.6857	1.98346	12.85	1.44014	14.6857	1.59552
		-3.79079	40.8364		-3.79079	32.898		1589.06	68.9725	1589.06	86.8509	1589.06	79.8516	1589.06	79.8938															14.7429	1.16242	12.9	1.16801	14.7429	2.03259	12.9	1.48976	14.7286	1.61039
		-3.79064	40.6096		-3.79064	33.0327		1592.91	68.2057	1592.91	86.2826	1592.91	78.949	1592.91	78.8874															14.7857	1.14362	12.9375	1.15706	14.7857	2.05311	12.9375	1.51772	14.7857	1.63763
		-3.79048	40.4783		-3.79048	33.0525		1596.77	67.1735	1596.77	85.5484	1596.77	77.9028	1596.77	77.8243															14.8286	1.13406	12.9875	1.12236	14.8286	2.07846	12.9875	1.51446	14.8286	1.61983
		-3.79033	40.7871		-3.79033	32.9313		1600.63	66.1714	1600.63	84.7376	1600.63	76.8141	1600.63	76.8623															14.8714	1.1173	13.025	1.11763	14.8857	2.08408	13.025	1.53827	14.8714	1.61582
		-3.79018	41.1483		-3.79018	32.6682		1604.48	65.2307	1604.48	83.9449	1604.48	75.8034	1604.48	76.0391															14.9286	1.08448	13.0625	1.10013	14.9286	2.06857	13.0625	1.56861	14.9143	1.6212
		-3.79002	41.0676		-3.79002	32.4627		1608.34	64.4453	1608.34	83.1971	1608.34	74.8406	1608.34	75.3211															14.9714	1.05368	13.1125	1.11565	14.9714	2.04137	13.1	1.59478	14.9857	1.60104
		-3.78987	40.754		-3.78987	32.5674		1612.2	63.9687	1612.2	82.7432	1612.2	74.1985	1612.2	74.8662															15.0286	1.06651	13.15	1.09732	15.0143	2.07446	13.15	1.58242	15.0143	1.61955
		-3.78972	40.7132		-3.78972	32.9174		1616.06	63.6119	1616.06	82.3942	1616.06	73.6356	1616.06	74.4511															15.0857	1.0829	13.2	1.09922	15.0714	2.13029	13.1875	1.57155	15.0714	1.63592
		-3.78957	40.8659		-3.78957	33.202		1619.91	63.2714	1619.91	82.1658	1619.91	73.2183	1619.91	74.0767															15.1286	1.09085	13.2375	1.10067	15.1143	2.14569	13.2375	1.60938	15.1143	1.62447
		-3.78941	40.7578		-3.78941	33.3642		1623.77	63.2737	1623.77	82.1595	1623.77	72.9982	1623.77	73.8843															15.1714	1.11401	13.275	1.11779	15.1571	2.16597	13.275	1.6007	15.1571	1.65238
		-3.78926	40.4394		-3.78926	33.69		1627.63	63.24	1627.63	82.1963	1627.63	72.7988	1627.63	73.6878															15.2143	1.07639	13.3125	1.11639	15.2143	2.13303	13.3125	1.62919	15.2143	1.65328
		-3.78911	40.3774		-3.78911	34.2691		1631.48	63.5539	1631.48	82.3075	1631.48	72.7242	1631.48	73.6992															15.2714	1.12889	13.3625	1.11422	15.2571	2.14809	13.35	1.61227	15.2571	1.67348
		-3.78895	40.5663		-3.78895	34.7225		1635.34	63.7255	1635.34	82.2655	1635.34	72.5132	1635.34	73.6596															15.3143	1.15755	13.4	1.16178	15.3143	2.15398	13.4	1.60632	15.3	1.71374
		-3.7888	40.5013		-3.7888	34.7068		1639.2	64.2173	1639.2	82.1148	1639.2	72.2231	1639.2	73.7757															15.3714	1.18806	13.4375	1.14209	15.3429	2.15658	13.4375	1.63509	15.3571	1.72423
		-3.78865	40.1096		-3.78865	34.3857		1643.05	64.8676	1643.05	82.2297	1643.05	72.2626	1643.05	74.1097															15.4143	1.22322	13.4875	1.17693	15.4	2.13736	13.475	1.65034	15.4	1.73752
		-3.7885	39.9619		-3.7885	34.1088		1646.91	65.7776	1646.91	82.2621	1646.91	72.2755	1646.91	74.713															15.4571	1.24891	13.525	1.15832	15.4571	2.13348	13.525	1.63106	15.4429	1.68193
		-3.78834	40.3395		-3.78834	33.8862		1650.77	66.7027	1650.77	82.3017	1650.77	72.3939	1650.77	75.3956															15.5	1.24026	13.575	1.1597	15.5	2.10296	13.5625	1.64841	15.5	1.68793
		-3.78819	40.7518		-3.78819	33.5466		1654.62	68.5908	1654.62	82.5971	1654.62	72.9234	1654.62	76.7275															15.5571	1.25891	13.6125	1.16868	15.5571	2.09262	13.6	1.67572	15.5571	1.67262
		-3.78804	40.698		-3.78804	33.2133		1658.48	70.0395	1658.48	83.0379	1658.48	73.5192	1658.48	77.7381															15.6	1.32737	13.65	1.20808	15.6	2.08361	13.65	1.66718	15.5857	1.73123
		-3.78789	40.3381		-3.78789	33.177		1662.34	71.8685	1662.34	83.6749	1662.34	74.4492	1662.34	79.0184															15.6571	1.33522	13.6875	1.21034	15.6429	2.07412	13.6875	1.6943	15.6429	1.75985
		-3.78773	40.0593		-3.78773	33.3701		1666.19	73.7058	1666.19	84.367	1666.19	75.4973	1666.19	80.3257															15.7	1.37056	13.7375	1.18813	15.6857	2.07326	13.725	1.65673	15.6857	1.7718
		-3.78758	39.8602		-3.78758	33.3937		1670.05	75.9035	1670.05	85.2136	1670.05	76.7833	1670.05	81.8388															15.7429	1.37362	13.775	1.22057	15.7429	2.04048	13.775	1.63439	15.7286	1.78471
		-3.78743	39.5884		-3.78743	33.0985		1673.91	78.2035	1673.91	86.163	1673.91	78.2015	1673.91	83.3821															15.7857	1.41394	13.8125	1.20054	15.7857	1.99805	13.8125	1.61846	15.7857	1.81586
		-3.78727	39.3848		-3.78727	32.7574		1677.77	80.3049	1677.77	87.0839	1677.77	79.5023	1677.77	84.7655															15.8429	1.46603	13.8625	1.22846	15.8429	2.06058	13.85	1.62269	15.8286	1.85063
		-3.78712	39.4414		-3.78712	32.578		1681.62	81.8154	1681.62	87.8486	1681.62	80.6201	1681.62	85.8713															15.9	1.48798	13.9	1.24406	15.8857	2.04768	13.9	1.58844	15.8857	1.88724
		-3.78697	39.5844		-3.78697	32.4256		1685.48	84.182	1685.48	88.9735	1685.48	82.4448	1685.48	87.6335															15.9429	1.5376	13.9375	1.21789	15.9286	2.02199	13.9375	1.55922	15.9286	1.89078
		-3.78682	39.5268		-3.78682	32.1756		1689.34	85.6354	1689.34	89.7855	1689.34	83.7115	1689.34	88.7732															15.9857	1.61503	13.975	1.23855	15.9714	1.96619	13.975	1.56545	15.9714	1.90715
		-3.78666	39.3481		-3.78666	32.0101		1693.19	86.7926	1693.19	90.5293	1693.19	84.8543	1693.19	89.7606															16.0286	1.6219	14.025	1.24585	16.0286	1.92855	14.025	1.5286	16.0286	1.95003
		-3.78651	39.3568		-3.78651	32.1096		1697.05	87.3055	1697.05	91.2374	1697.05	86.0824	1697.05	90.6464															16.0714	1.65291	14.075	1.27737	16.0714	1.94306	14.0625	1.52347	16.0714	1.97308
		-3.78636	39.6141		-3.78636	32.3016		1700.91	87.8659	1700.91	92.1355	1700.91	87.7376	1700.91	91.8401															16.1143	1.66252	14.1125	1.28515	16.1143	1.95787	14.1125	1.54218	16.1143	1.99926
		-3.7862	39.9355		-3.7862	32.2979		1704.77	87.8679	1704.77	92.7144	1704.77	88.7383	1704.77	92.5645															16.1714	1.69825	14.15	1.28132	16.1714	1.95671	14.15	1.57017	16.1714	2.04424
		-3.78605	40.2448		-3.78605	32.1295		1708.62	87.9511	1708.62	93.3653	1708.62	89.8233	1708.62	93.3732															16.2143	1.67518	14.1875	1.27463	16.2143	1.95026	14.2	1.50023	16.2143	2.05097
		-3.7859	40.6004		-3.7859	32.0732		1712.48	87.7669	1712.48	93.8304	1712.48	90.5554	1712.48	93.9133															16.2571	1.71147	14.225	1.27803	16.2571	1.99229	14.225	1.52127	16.2714	2.04939
		-3.78575	40.9368		-3.78575	32.2374		1716.34	87.1713	1716.34	94.3844	1716.34	91.5641	1716.34	94.5628															16.3143	1.71556	14.275	1.2912	16.3143	2.0316	14.275	1.53086	16.3	2.0606
		-3.78559	41.0853		-3.78559	32.4784		1720.19	86.5096	1720.19	94.834	1720.19	92.4029	1720.19	95.0267															16.3714	1.71101	14.3125	1.29615	16.3571	2.01788	14.3125	1.58255	16.3571	2.02472
		-3.78544	41.0406		-3.78544	32.6824		1724.05	86.5695	1724.05	95.2817	1724.05	93.1826	1724.05	95.5404															16.4143	1.6859	14.3625	1.28803	16.4	1.99808	14.3625	1.58015	16.4	2.02674
		-3.78529	40.9751		-3.78529	32.8745		1727.91	86.5652	1727.91	95.6174	1727.91	93.7746	1727.91	95.8976															16.4714	1.71901	14.4	1.29938	16.4571	1.98432	14.4	1.57748	16.4571	2.02472
		-3.78514	40.9924		-3.78514	33.0311		1731.76	86.7399	1731.76	95.9849	1731.76	94.4343	1731.76	96.2978															16.5143	1.70348	14.45	1.29048	16.5	1.99418	14.4375	1.61386	16.5	2.07147
		-3.78498	41.0552		-3.78498	33.0198		1735.62	87.1575	1735.62	96.1927	1735.62	94.8723	1735.62	96.4751															16.5571	1.69176	14.4875	1.2975	16.5429	1.97836	14.4875	1.65077	16.5429	2.0557
		-3.78483	41.1417		-3.78483	32.8231		1739.48	88.0744	1739.48	96.5143	1739.48	95.4347	1739.48	96.8415															16.6	1.69543	14.525	1.28623	16.6	1.94485	14.525	1.67813	16.5857	2.04462
		-3.78468	41.2854		-3.78468	32.6407		1743.33	89.0326	1743.33	96.7345	1743.33	95.7867	1743.33	97.0666															16.6571	1.66582	14.5625	1.28147	16.6429	1.94741	14.5625	1.68048	16.6429	1.99485
		-3.78452	41.4412		-3.78452	32.6538		1747.19	90.1573	1747.19	97.0127	1747.19	96.2652	1747.19	97.3927															16.7	1.63505	14.6125	1.29024	16.6857	1.93389	14.6	1.63732	16.7	2.03305
		-3.78437	41.4643		-3.78437	32.7974		1751.05	91.3529	1751.05	97.1413	1751.05	96.5147	1751.05	97.5226															16.7429	1.65298	14.6625	1.2525	16.7429	1.91921	14.65	1.6248	16.7429	2.0436
		-3.78422	41.2718		-3.78422	32.8819		1754.9	92.4002	1754.9	97.3843	1754.9	96.9072	1754.9	97.8207															16.7857	1.63219	14.7	1.21811	16.7857	1.95446	14.6875	1.64442	16.7857	2.02924
		-3.78407	40.9511		-3.78407	32.8665		1758.76	93.1274	1758.76	97.5333	1758.76	97.1222	1758.76	97.96															16.8429	1.66665	14.7375	1.1981	16.8429	1.93559	14.7375	1.65322	16.8286	1.97158
		-3.78391	40.6847		-3.78391	32.8858		1762.62	93.8391	1762.62	97.7028	1762.62	97.4022	1762.62	98.1383															16.8857	1.63006	14.775	1.20938	16.8857	1.93071	14.775	1.68403	16.8714	1.93132
		-3.78376	40.5942		-3.78376	33.0305		1766.48	94.2845	1766.48	97.8274	1766.48	97.5758	1766.48	98.2909															16.9429	1.61387	14.825	1.19066	16.9286	1.91663	14.8125	1.74105	16.9286	1.92551
		-3.78361	40.6286		-3.78361	33.2069		1770.33	94.6013	1770.33	97.967	1770.33	97.806	1770.33	98.4654															16.9857	1.5871	14.8625	1.15014	16.9857	1.94278	14.85	1.75835	16.9714	1.91636
		-3.78345	40.5993		-3.78345	33.2486		1774.19	94.7811	1774.19	97.9756	1774.19	97.813	1774.19	98.4382															17.0286	1.54374	14.9	1.12492	17.0286	1.97272	14.9	1.73917	17.0286	1.9344
		-3.7833	40.3876		-3.7833	33.0924		1778.05	95.1401	1778.05	98.1338	1778.05	98.0347	1778.05	98.6067															17.0857	1.49772	14.95	1.1723	17.0714	1.96645	14.9375	1.75126	17.0714	1.91664
		-3.78315	40.1288		-3.78315	32.8175		1781.9	95.3039	1781.9	98.1986	1781.9	98.1115	1781.9	98.6558															17.1286	1.46174	14.9875	1.18395	17.1143	1.952	14.975	1.83026	17.1143	1.87472
		-3.783	40.1007		-3.783	32.528		1785.76	95.5097	1785.76	98.3315	1785.76	98.2921	1785.76	98.7906															17.1857	1.48545	15.025	1.14355	17.1714	1.97954	15.025	1.81782	17.1714	1.85489
		-3.78284	40.3929		-3.78284	32.264		1789.62	95.5759	1789.62	98.4146	1789.62	98.3909	1789.62	98.8712															17.2286	1.47542	15.0625	1.1581	17.2143	1.96506	15.0625	1.85909	17.2143	1.8323
		-3.78269	40.7709		-3.78269	32.0242		1793.47	95.5869	1793.47	98.458	1793.47	98.4752	1793.47	98.9203															17.2714	1.46226	15.1125	1.17985	17.2714	2.0013	15.1125	1.91395	17.2714	1.8015
		-3.78254	40.9086		-3.78254	31.8474		1797.33	95.6599	1797.33	98.5004	1797.33	98.503	1797.33	98.952															17.3143	1.46618	15.1625	1.16631	17.3143	2.02754	15.15	1.94988	17.3143	1.81147
		-3.78238	40.6946		-3.78238	31.8132		1801.19	95.7821	1801.19	98.5983	1801.19	98.6367	1801.19	99.0446															17.3571	1.51834	15.1875	1.15794	17.3571	2.0553	15.2	1.94787	17.3571	1.78006
		-3.78223	40.3096		-3.78223	31.9516		1805.05	95.8218	1805.05	98.6539	1805.05	98.6938	1805.05	99.064															17.4143	1.52418	15.2375	1.16378	17.4143	2.07652	15.2375	2.03422	17.4143	1.81326
		-3.78208	40.0675		-3.78208	32.1782		1808.9	95.9164	1808.9	98.7683	1808.9	98.8517	1808.9	99.1746															17.4714	1.52804	15.275	1.21332	17.4571	2.06506	15.275	1.99125	17.4571	1.79905
		-3.78193	40.153		-3.78193	32.3519		1812.76	95.9126	1812.76	98.7938	1812.76	98.89	1812.76	99.1816															17.5	1.52339	15.325	1.20505	17.5143	2.07452	15.3125	2.0119	17.5	1.82743
		-3.78177	40.414		-3.78177	32.4036		1816.62	96.0357	1816.62	98.8949	1816.62	99.0348	1816.62	99.2795															17.5571	1.55407	15.3625	1.23171	17.5571	2.08495	15.3625	2.02839	17.5429	1.82616
		-3.78162	40.4653		-3.78162	32.4141		1820.47	96.0227	1820.47	98.9263	1820.47	99.0373	1820.47	99.2733															17.6143	1.5566	15.4	1.24845	17.6	2.05936	15.4	2.05926	17.6	1.79987
		-3.78147	40.1223		-3.78147	32.5498		1824.33	96.0422	1824.33	98.9941	1824.33	99.1439	1824.33	99.3457															17.6571	1.59251	15.45	1.25954	17.6429	2.07813	15.4375	2.0652	17.6429	1.834
		-3.78132	39.6505		-3.78132	32.8979		1828.19	95.9208	1828.19	98.9674	1828.19	99.1122	1828.19	99.3083															17.7	1.60714	15.4875	1.27191	17.6857	2.08529	15.475	2.06295	17.6857	1.81798
		-3.78116	39.4039		-3.78116	33.3335		1832.04	95.9663	1832.04	99.0028	1832.04	99.1667	1832.04	99.3394															17.7571	1.61027	15.5375	1.29799	17.7429	2.07283	15.525	2.0641	17.7429	1.78346
		-3.78101	39.3284		-3.78101	33.5803		1835.9	96.0221	1835.9	99.0418	1835.9	99.1917	1835.9	99.3574															17.7857	1.60604	15.575	1.33673	17.8	2.06505	15.575	2.0853	17.7857	1.81232
		-3.78086	39.1068		-3.78086	33.4628		1839.76	96.1361	1839.76	99.1548	1839.76	99.344	1839.76	99.4879															17.8429	1.60242	15.6125	1.36209	17.8286	2.07446	15.6125	2.11552	17.8286	1.78319
		-3.7807	38.7494		-3.7807	33.0864		1843.61	96.0245	1843.61	99.1474	1843.61	99.3093	1843.61	99.4645															17.8857	1.61783	15.65	1.39414	17.8857	2.08021	15.65	2.13521	17.9	1.85234
		-3.78055	38.6502		-3.78055	32.714		1847.47	96.0154	1847.47	99.1643	1847.47	99.3018	1847.47	99.4481															17.9286	1.61879	15.6875	1.4025	17.9286	2.12163	15.6875	2.06172	17.9429	1.86003
		-3.7804	38.9928		-3.7804	32.4754		1851.33	96.0746	1851.33	99.2088	1851.33	99.3108	1851.33	99.466															17.9857	1.61983	15.7375	1.41938	17.9857	2.1327	15.7375	1.9863	17.9714	1.91744
		-3.78025	39.4579		-3.78025	32.2944		1855.18	96.151	1855.18	99.2896	1855.18	99.4163	1855.18	99.5486															18.0286	1.6201	15.775	1.40378	18.0286	2.13017	15.775	1.98087	18.0286	1.92483
		-3.78009	39.6851		-3.78009	32.1074		1859.04	96.1059	1859.04	99.3067	1859.04	99.4047	1859.04	99.5434															18.0714	1.60296	15.825	1.41475	18.0714	2.16445	15.8125	1.933	18.0714	1.94869
		-3.77994	39.705		-3.77994	32.0218		1862.9	96.1468	1862.9	99.3843	1862.9	99.5051	1862.9	99.6144															18.1286	1.62375	15.8625	1.44109	18.1286	2.1865	15.85	1.89792	18.1286	1.94711
		-3.77979	39.7107		-3.77979	32.1594		1866.76	96.0528	1866.76	99.3861	1866.76	99.4812	1866.76	99.594															18.1714	1.64519	15.9	1.46817	18.1714	2.21271	15.9	1.82465	18.1714	2.0063
		-3.77963	39.6983		-3.77963	32.4485		1870.61	96.0128	1870.61	99.3796	1870.61	99.4545	1870.61	99.5547															18.2286	1.64877	15.95	1.4861	18.2143	2.27258	15.9375	1.82711	18.2143	2.04478
		-3.77948	39.5862		-3.77948	32.7089		1874.47	96.061	1874.47	99.4104	1874.47	99.4429	1874.47	99.5723															18.2714	1.61164	15.9875	1.49824	18.2714	2.25379	15.9875	1.79575	18.2714	2.062
		-3.77933	39.4651		-3.77933	32.8899		1878.33	96.1171	1878.33	99.4845	1878.33	99.5372	1878.33	99.6519															18.3143	1.6347	16.025	1.53351	18.3143	2.28089	16.025	1.81271	18.3143	2.08479
		-3.77918	39.4669		-3.77918	33.0737		1882.18	96.0628	1882.18	99.4845	1882.18	99.5312	1882.18	99.642															18.3714	1.69404	16.075	1.57891	18.3714	2.2898	16.0625	1.82684	18.3571	2.12144
		-3.77902	39.5403		-3.77902	33.2479		1886.04	96.0783	1886.04	99.5327	1886.04	99.5968	1886.04	99.7123															18.4143	1.66282	16.1125	1.595	18.4143	2.32291	16.1125	1.7926	18.4	2.14469
		-3.77887	39.5915		-3.77887	33.2298		1889.9	95.9815	1889.9	99.5346	1889.9	99.5537	1889.9	99.661															18.4714	1.68584	16.15	1.58051	18.4571	2.36237	16.15	1.80696	18.4571	2.16201
		-3.77872	39.6753		-3.77872	32.8798		1893.76	95.9976	1893.76	99.5946	1893.76	99.617	1893.76	99.675															18.5143	1.67265	16.2	1.57699	18.5	2.34586	16.2	1.80777	18.5143	2.17664
		-3.77857	39.8301		-3.77857	32.3054		1897.61	95.9825	1897.61	99.582	1897.61	99.5775	1897.61	99.6672															18.5714	1.66792	16.2375	1.56363	18.5571	2.36371	16.2375	1.75847	18.5429	2.17924
		-3.77841	39.9005		-3.77841	31.7853		1901.47	96.0296	1901.47	99.6162	1901.47	99.6532	1901.47	99.7271															18.6143	1.66784	16.275	1.55304	18.6	2.36279	16.275	1.77151	18.6	2.17739
		-3.77826	39.7832		-3.77826	31.5407		1905.33	95.963	1905.33	99.6303	1905.33	99.643	1905.33	99.7092															18.6571	1.71881	16.3375	1.57224	18.6429	2.411	16.325	1.80667	18.6571	2.19318
		-3.77811	39.693		-3.77811	31.5985		1909.18	95.9303	1909.18	99.6946	1909.18	99.7008	1909.18	99.7146															18.7	1.73683	16.3625	1.53475	18.7	2.40824	16.3625	1.8165	18.7	2.20863
		-3.77795	39.8882		-3.77795	31.8313		1913.04	95.893	1913.04	99.7001	1913.04	99.6599	1913.04	99.6913															18.7571	1.7453	16.4	1.54961	18.7429	2.39075	16.4	1.8548	18.7429	2.20823
		-3.7778	40.2386		-3.7778	32.0855		1916.9	95.9189	1916.9	99.7414	1916.9	99.7355	1916.9	99.7772															18.7857	1.75017	16.45	1.5403	18.8	2.37492	16.45	1.85184	18.7857	2.25191
		-3.77765	40.3688		-3.77765	32.302		1920.75	95.8127	1920.75	99.7245	1920.75	99.7024	1920.75	99.742															18.8571	1.78207	16.4875	1.5566	18.8429	2.4038	16.4875	1.88965	18.8429	2.28065
		-3.7775	40.1741		-3.7775	32.5121		1924.61	95.8638	1924.61	99.8061	1924.61	99.7862	1924.61	99.7735															18.8857	1.76364	16.5375	1.54605	18.8857	2.40245	16.525	1.88231	18.8857	2.27775
		-3.77734	39.9094		-3.77734	32.6928		1928.47	95.8461	1928.47	99.8192	1928.47	99.7368	1928.47	99.7202															18.9429	1.76216	16.575	1.55464	18.9429	2.38804	16.5625	1.90076	18.9286	2.23172
		-3.77719	39.7918		-3.77719	32.6945		1932.32	95.8933	1932.32	99.8387	1932.32	99.7823	1932.32	99.7571															18.9857	1.74689	16.6125	1.56666	18.9857	2.39055	16.6125	1.8827	18.9714	2.26646
		-3.77704	39.7858		-3.77704	32.4103		1936.18	95.8301	1936.18	99.7812	1936.18	99.7215	1936.18	99.697															19.0429	1.71843	16.65	1.57403	19.0286	2.41916	16.65	1.86384	19.0286	2.2816
		-3.77688	39.8037		-3.77688	31.9834		1940.04	95.833	1940.04	99.8509	1940.04	99.7843	1940.04	99.7339															19.0857	1.7703	16.7	1.56237	19.0857	2.42318	16.7	1.8424	19.0714	2.32315
		-3.77673	39.8632		-3.77673	31.698		1943.89	95.7014	1943.89	99.8129	1943.89	99.6614	1943.89	99.6483															19.1429	1.76044	16.7375	1.52398	19.1286	2.41676	16.7375	1.85612	19.1286	2.31187
		-3.77658	39.9795		-3.77658	31.6589		1947.75	95.7659	1947.75	99.8853	1947.75	99.7218	1947.75	99.6998															19.1857	1.75261	16.775	1.5295	19.1714	2.43028	16.775	1.90718	19.1714	2.32721
		-3.77643	40.0949		-3.77643	31.7218		1951.61	95.6823	1951.61	99.9	1951.61	99.6945	1951.61	99.6737															19.2286	1.75445	16.825	1.54915	19.2286	2.40855	16.8125	1.92869	19.2286	2.36438
		-3.77627	40.1877		-3.77627	31.7613		1955.47	95.6733	1955.47	99.9678	1955.47	99.8094	1955.47	99.7577															19.2714	1.71815	16.8625	1.54863	19.2714	2.45376	16.8625	1.96747	19.2714	2.39596
		-3.77612	40.3106		-3.77612	31.8302		1959.32	95.5896	1959.32	99.921	1959.32	99.7162	1959.32	99.7011															19.3143	1.71386	16.9	1.50418	19.3143	2.47863	16.9	2.04621	19.3143	2.44104
		-3.77597	40.4783		-3.77597	31.9794		1963.18	95.6642	1963.18	99.9508	1963.18	99.7566	1963.18	99.7363															19.3714	1.72242	16.95	1.51202	19.3714	2.47559	16.9375	2.04357	19.3571	2.42834
		-3.77582	40.6309		-3.77582	32.1109		1967.04	95.5088	1967.04	99.8938	1967.04	99.6222	1967.04	99.5792															19.4143	1.71889	16.9875	1.5047	19.4143	2.47835	16.9875	2.08168	19.4143	2.44893
		-3.77566	40.7328		-3.77566	32.1427		1970.89	95.5078	1970.89	99.934	1970.89	99.6906	1970.89	99.5426															19.4571	1.70233	17.025	1.51399	19.4714	2.47321	17.025	2.13803	19.4571	2.40936
		-3.77551	40.8029		-3.77551	32.1486		1974.75	95.3492	1974.75	99.7376	1974.75	99.363	1974.75	99.3928															19.5143	1.71513	17.075	1.50136	19.5143	2.48031	17.075	2.15683	19.5	2.41428
		-3.77536	40.831		-3.77536	32.1758		1978.61	95.3429	1978.61	99.6063	1978.61	99.1025	1978.61	99.2464															19.5571	1.73706	17.1125	1.48517	19.5571	2.52009	17.1125	2.15686	19.5429	2.41661
		-3.7752	40.7605		-3.7752	32.0782		1982.46	95.3166	1982.46	99.5844	1982.46	99.0375	1982.46	99.1786															19.6143	1.75719	17.15	1.49963	19.6143	2.52557	17.15	2.20607	19.6	2.41687
		-3.77505	40.5677		-3.77505	31.7603		1986.32	95.4437	1986.32	99.7017	1986.32	99.2204	1986.32	99.3468															19.6571	1.76589	17.2	1.50143	19.6429	2.56686	17.1875	2.19497	19.6571	2.4078
		-3.7749	40.2924		-3.7749	31.4577		1990.18	95.3941	1990.18	99.7101	1990.18	99.111	1990.18	99.2886															19.7143	1.81137	17.2375	1.49133	19.7	2.54349	17.2375	2.23398	19.6857	2.42107
		-3.77475	40.0211		-3.77475	31.5089		1994.04	95.508	1994.04	99.7849	1994.04	99.1961	1994.04	99.3435															19.7429	1.83654	17.2875	1.52579	19.7571	2.54102	17.275	2.2431	19.7429	2.39573
		-3.77459	39.8859		-3.77459	31.8853		1997.89	95.4946	1997.89	99.7841	1997.89	99.1666	1997.89	99.3544															19.8	1.8048	17.3375	1.54558	19.8	2.55246	17.325	2.26418	19.7857	2.42539
		-3.77444	39.993		-3.77444	32.2221		2001.75	95.5911	2001.75	99.8982	2001.75	99.3101	2001.75	99.4832															19.8429	1.81791	17.375	1.57141	19.8571	2.56574	17.3625	2.21404	19.8429	2.41439
		-3.77429	40.2485		-3.77429	32.3126		2005.61	95.5155	2005.61	99.8884	2005.61	99.1921	2005.61	99.4302															19.9	1.85015	17.4	1.54598	19.9	2.59328	17.4125	2.27208	19.8857	2.3903
		-3.77413	40.361		-3.77413	32.2942		2009.46	95.4916	2009.46	99.8476	2009.46	99.1373	2009.46	99.3545															19.9429	1.83639	17.45	1.55885	19.9429	2.56592	17.45	2.32047	19.9286	2.36914
		-3.77398	40.1621		-3.77398	32.3014		2013.32	95.4389	2013.32	99.746	2013.32	99.0482	2013.32	99.2217															19.9857	1.83929	17.4875	1.57757	19.9857	2.55374	17.4875	2.34394	19.9857	2.41168
		-3.77383	39.852		-3.77383	32.2337		2017.18	95.4756	2017.18	99.7673	2017.18	99.0953	2017.18	99.2281															20.0286	1.86059	17.5375	1.63226	20.0286	2.61846	17.525	2.38545	20.0286	2.43052
		-3.77368	39.7488		-3.77368	32.0025		2021.03	95.4711	2021.03	99.7041	2021.03	98.9033	2021.03	99.1368															20.0857	1.87332	17.575	1.64128	20.0857	2.57913	17.575	2.39142	20.0714	2.41438
		-3.77352	39.8665		-3.77352	31.7468		2024.89	95.6112	2024.89	99.7042	2024.89	98.9281	2024.89	99.1999															20.1286	1.89223	17.6125	1.70321	20.1286	2.61679	17.6125	2.40155	20.1286	2.38851
		-3.77337	39.946		-3.77337	31.6198		2028.75	95.5559	2028.75	99.6194	2028.75	98.7747	2028.75	99.1096															20.1714	1.90922	17.6625	1.69744	20.1714	2.65452	17.65	2.43656	20.1571	2.38506
		-3.77322	39.8643		-3.77322	31.5499		2032.6	95.6439	2032.6	99.5815	2032.6	98.6643	2032.6	99.0327															20.2286	1.92294	17.7	1.7125	20.2286	2.67647	17.7	2.43514	20.2143	2.35032
		-3.77306	39.768		-3.77306	31.4228		2036.46	95.5429	2036.46	99.4154	2036.46	98.3797	2036.46	98.8788															20.2857	1.92072	17.7375	1.71964	20.2714	2.70535	17.75	2.406	20.2571	2.35533
		-3.77291	39.764		-3.77291	31.3253		2040.32	95.556	2040.32	99.4196	2040.32	98.339	2040.32	98.9238															20.3286	1.94922	17.7875	1.72839	20.3143	2.75165	17.7875	2.38781	20.3143	2.34793
		-3.77276	39.7176		-3.77276	31.3801		2044.17	95.4814	2044.17	99.3627	2044.17	98.2109	2044.17	98.8165															20.3714	1.9748	17.825	1.75055	20.3571	2.74113	17.8125	2.37629	20.3571	2.34455
		-3.77261	39.479		-3.77261	31.4677		2048.03	95.5326	2048.03	99.2647	2048.03	98.077	2048.03	98.7326															20.4143	2.00137	17.8625	1.81832	20.4143	2.76755	17.8625	2.4008	20.4143	2.32661
		-3.77245	39.1471		-3.77245	31.3549		2051.89	95.5543	2051.89	99.2574	2051.89	97.9537	2051.89	98.7432															20.4571	2.02121	17.9125	1.82737	20.4571	2.7961	17.9	2.38063	20.4429	2.31516
		-3.7723	38.96		-3.7723	31.0433		2055.75	95.6361	2055.75	99.3958	2055.75	98.0463	2055.75	98.8496															20.5143	2.05069	17.95	1.82279	20.5143	2.81143	17.9375	2.34433	20.5	2.29105
		-3.77215	38.9984		-3.77215	30.7532		2059.6	95.6202	2059.6	99.3916	2059.6	98.0014	2059.6	98.7997															20.5571	2.0614	17.9875	1.83237	20.5571	2.82084	17.9875	2.32395	20.5571	2.29946
		-3.772	39.1258		-3.772	30.6106		2063.46	95.652	2063.46	99.3652	2063.46	97.9796	2063.46	98.7934															20.6143	2.06902	18.0375	1.81191	20.6143	2.78081	18.0375	2.40747	20.6	2.27942
		-3.77184	39.1962		-3.77184	30.584		2067.32	95.5995	2067.32	99.3455	2067.32	97.8651	2067.32	98.7094															20.6571	2.08626	18.075	1.83609	20.6571	2.75824	18.075	2.42959	20.6429	2.25486
		-3.77169	39.2235		-3.77169	30.6891		2071.17	95.6268	2071.17	99.3491	2071.17	97.8195	2071.17	98.683															20.7	2.10021	18.1125	1.82244	20.7	2.77401	18.1125	2.45511	20.6857	2.23719
		-3.77154	39.3283		-3.77154	30.9714		2075.03	95.6088	2075.03	99.2914	2075.03	97.7209	2075.03	98.5868															20.7571	2.10947	18.15	1.82823	20.7429	2.73713	18.15	2.42551	20.7429	2.23808
		-3.77138	39.561		-3.77138	31.2559		2078.89	95.6472	2078.89	99.287	2078.89	97.6754	2078.89	98.5851															20.8	2.07209	18.2	1.81582	20.8	2.76701	18.2	2.42518	20.8	2.22733
		-3.77123	39.8233		-3.77123	31.2134		2082.74	95.6239	2082.74	99.2683	2082.74	97.5938	2082.74	98.5799															20.8429	2.08862	18.2375	1.79181	20.8286	2.76972	18.2375	2.43589	20.8429	2.26097
		-3.77108	39.9912		-3.77108	30.8037		2086.6	95.658	2086.6	99.2889	2086.6	97.581	2086.6	98.6031															20.9	2.1018	18.2875	1.77839	20.8857	2.75063	18.275	2.43929	20.8857	2.26951
		-3.77093	40.0781		-3.77093	30.4202		2090.46	95.6568	2090.46	99.2868	2090.46	97.5141	2090.46	98.5859															20.9429	2.11355	18.325	1.7838	20.9429	2.75145	18.3125	2.47179	20.9286	2.28805
		-3.77077	40.1997		-3.77077	30.4175		2094.32	95.6648	2094.32	99.2592	2094.32	97.4463	2094.32	98.5887															21	2.11954	18.3625	1.76594	20.9857	2.74824	18.3625	2.49443	20.9857	2.31468
		-3.77062	40.36		-3.77062	30.6664		2098.17	95.5935	2098.17	99.1428	2098.17	97.257	2098.17	98.5002															21.0286	2.10287	18.4	1.74808	21.0429	2.76068	18.4	2.50955	21.0286	2.29656
		-3.77047	40.3835		-3.77047	30.7813		2102.03	95.6137	2102.03	99.1476	2102.03	97.1699	2102.03	98.4698															21.0857	2.10094	18.45	1.69262	21.0857	2.75971	18.45	2.53888	21.0714	2.29124
		-3.77031	40.1444		-3.77031	30.6649		2105.89	95.6306	2105.89	99.1483	2105.89	97.0777	2105.89	98.4292															21.1286	2.08705	18.4875	1.728	21.1286	2.75662	18.4875	2.60857	21.1286	2.25287
		-3.77016	39.7857		-3.77016	30.6005		2109.74	95.6425	2109.74	99.1306	2109.74	97.033	2109.74	98.4136															21.1714	2.09341	18.5375	1.73787	21.1857	2.73081	18.525	2.60646	21.1714	2.25375
		-3.77001	39.6091		-3.77001	30.8173		2113.6	95.6279	2113.6	99.098	2113.6	97.0136	2113.6	98.3826															21.2286	2.08966	18.575	1.77755	21.2143	2.74409	18.575	2.58717	21.2143	2.29676
		-3.76986	39.7877		-3.76986	31.1831		2117.46	95.6944	2117.46	99.1409	2117.46	97.1043	2117.46	98.4661															21.2714	2.09805	18.6125	1.77141	21.2714	2.80599	18.6125	2.58755	21.2714	2.30482
		-3.7697	40.2451		-3.7697	31.3906		2121.31	95.6994	2121.31	99.1945	2121.31	97.1394	2121.31	98.5093															21.3286	2.11288	18.6625	1.79129	21.3286	2.84029	18.65	2.61894	21.3286	2.3123
		-3.76955	40.7394		-3.76955	31.3304		2125.17	95.7181	2125.17	99.2828	2125.17	97.2173	2125.17	98.5736															21.3714	2.08592	18.7125	1.80812	21.3714	2.8703	18.6875	2.57128	21.3571	2.35905
		-3.7694	40.9751		-3.7694	31.1785		2129.03	95.7513	2129.03	99.3578	2129.03	97.3299	2129.03	98.6464															21.4143	2.08944	18.7375	1.8339	21.4143	2.87668	18.7375	2.53897	21.4	2.34653
		-3.76925	40.7384		-3.76925	31.1338		2132.89	95.8452	2132.89	99.4122	2132.89	97.4473	2132.89	98.7065															21.4714	2.09343	18.7875	1.8255	21.4571	2.887	18.7875	2.54124	21.4571	2.37939
		-3.76909	40.094		-3.76909	31.1638		2136.74	95.8286	2136.74	99.3466	2136.74	97.3032	2136.74	98.6388															21.5143	2.06271	18.825	1.83881	21.5143	2.89643	18.825	2.60386	21.5143	2.40435
		-3.76894	39.4137		-3.76894	31.0745		2140.6	95.852	2140.6	99.2988	2140.6	97.2445	2140.6	98.6397															21.5714	2.06811	18.875	1.87325	21.5571	2.91412	18.8625	2.61221	21.5571	2.42264
		-3.76879	39.0667		-3.76879	30.8328		2144.45	95.8142	2144.45	99.2643	2144.45	97.2322	2144.45	98.6099															21.6143	2.04049	18.9125	1.88768	21.6	2.90608	18.9125	2.58542	21.6	2.44511
		-3.76863	39.0836		-3.76863	30.6883		2148.31	95.8623	2148.31	99.2694	2148.31	97.317	2148.31	98.6991															21.6714	2.08072	18.95	1.88155	21.6429	2.95305	18.95	2.5754	21.6571	2.45269
		-3.76848	39.2248		-3.76848	30.8547		2152.17	95.8823	2152.17	99.3545	2152.17	97.4617	2152.17	98.7635															21.7143	2.08674	19	1.87458	21.7	2.96398	19	2.6261	21.7	2.49502
		-3.76833	39.3187		-3.76833	31.141		2156.03	95.8888	2156.03	99.3905	2156.03	97.5406	2156.03	98.7836															21.7429	2.06315	19.0375	1.87175	21.7429	2.92802	19.0375	2.54729	21.7429	2.52908
		-3.76818	39.3689		-3.76818	31.1315		2159.88	95.5304	2159.88	98.9114	2159.88	96.7431	2159.88	98.2911															21.8	2.0437	19.075	1.88101	21.8	2.98387	19.075	2.56698	21.7857	2.5447
		-3.76802	39.3571		-3.76802	30.7464		2163.74	95.4366	2163.74	98.7263	2163.74	96.2602	2163.74	98.0181															21.8571	2.05714	19.125	1.9217	21.8429	3.03178	19.1125	2.53974	21.8286	2.52249
		-3.76787	39.1702		-3.76787	30.3774		2167.6	95.4881	2167.6	98.763	2167.6	96.1858	2167.6	98.0653															21.9	2.06894	19.1625	1.92343	21.9	3.05628	19.15	2.56014	21.8857	2.54436
		-3.76772	38.7958		-3.76772	30.3479		2171.45	95.6505	2171.45	98.8612	2171.45	96.3413	2171.45	98.2605															21.9429	2.07466	19.2	1.91876	21.9429	3.0628	19.2	2.54543	21.9429	2.53198
		-3.76756	38.4132		-3.76756	30.4765		2175.31	95.7186	2175.31	98.8747	2175.31	96.3339	2175.31	98.2825															22	2.07338	19.2375	1.93988	22	3.05511	19.25	2.58407	21.9857	2.58181
		-3.76741	38.1895		-3.76741	30.4163		2179.17	95.7319	2179.17	98.8836	2179.17	96.2902	2179.17	98.3136															22.0286	2.08766	19.2875	1.94264	22.0286	3.05336	19.2875	2.60267	22.0286	2.55747
		-3.76726	38.1061		-3.76726	30.239		2183.03	95.6501	2183.03	98.7257	2183.03	96.1254	2183.03	98.285															22.0857	2.0748	19.325	1.94675	22.0857	3.06523	19.325	2.62417	22.0714	2.56148
		-3.76711	38.0973		-3.76711	30.3375		2186.88	95.6268	2186.88	98.6555	2186.88	96.0737	2186.88	98.2807															22.1429	2.06768	19.375	1.96199	22.1286	3.09403	19.3625	2.59675	22.1286	2.56024
		-3.76695	38.2389		-3.76695	30.7978		2190.74	95.6468	2190.74	98.6237	2190.74	96.0689	2190.74	98.2746															22.1714	2.10235	19.4125	1.97528	22.1714	3.1097	19.4	2.59457	22.1857	2.58236
		-3.7668	38.639		-3.7668	31.22		2194.59	95.7274	2194.59	98.6556	2194.59	96.1112	2194.59	98.3128															22.2286	2.20713	19.45	2.02545	22.2286	3.09363	19.45	2.6295	22.2143	2.57671
		-3.76665	39.1862		-3.76665	31.2483		2198.45	95.7109	2198.45	98.7226	2198.45	96.0764	2198.45	98.3151															22.2857	2.26808	19.5	2.00273	22.2714	3.10983	19.4875	2.65364	22.2714	2.58959
		-3.7665	39.5928		-3.7665	30.9933		2202.31	95.744	2202.31	98.7591	2202.31	96.0568	2202.31	98.3288															22.3286	2.30726	19.55	2.03131	22.3286	3.08563	19.5375	2.65391	22.3143	2.62584
		-3.76634	39.7209		-3.76634	30.7671		2206.17	95.7516	2206.17	98.6969	2206.17	96.0084	2206.17	98.3339															22.3714	2.3092	19.575	2.08397	22.3714	3.12062	19.575	2.67122	22.3571	2.63303
		-3.76619	39.7399		-3.76619	30.6317		2210.02	95.7848	2210.02	98.6907	2210.02	96.0187	2210.02	98.3741															22.4286	2.27781	19.625	2.09669	22.4143	3.14667	19.6125	2.663	22.4143	2.62007
		-3.76604	39.8719		-3.76604	30.4306		2213.88	95.7707	2213.88	98.6998	2213.88	96.0077	2213.88	98.3655															22.4714	2.29886	19.6625	2.09349	22.4571	3.11398	19.6625	2.64386	22.4571	2.60271
		-3.76588	40.0828		-3.76588	30.1378		2217.74	95.779	2217.74	98.7047	2217.74	96.0234	2217.74	98.3889															22.5143	2.30558	19.7	2.10533	22.5143	3.15761	19.7	2.64585	22.5	2.61022
		-3.76573	40.1608		-3.76573	29.9421		2221.59	95.773	2221.59	98.6887	2221.59	95.9975	2221.59	98.4081															22.5571	2.30381	19.7375	2.10493	22.5571	3.15147	19.7375	2.65364	22.5571	2.58083
		-3.76558	40.0542		-3.76558	30.0013		2225.45	95.8116	2225.45	98.7097	2225.45	96.0004	2225.45	98.4407															22.6143	2.2845	19.7875	2.12787	22.6143	3.17458	19.7875	2.67195	22.6	2.59255
		-3.76543	39.9424		-3.76543	30.2624		2229.31	95.8357	2229.31	98.7198	2229.31	95.9705	2229.31	98.46															22.6571	2.29726	19.825	2.1118	22.6571	3.17724	19.825	2.69196	22.6571	2.59345
		-3.76527	39.9254		-3.76527	30.5505		2233.16	95.8573	2233.16	98.7279	2233.16	95.9798	2233.16	98.4993															22.7143	2.3316	19.875	2.12119	22.7	3.19872	19.8625	2.6776	22.7	2.60067
		-3.76512	39.8385		-3.76512	30.7358		2237.02	95.8616	2237.02	98.7214	2237.02	95.9709	2237.02	98.5288															22.7571	2.31583	19.9125	2.14992	22.7571	3.17633	19.9125	2.63392	22.7429	2.59038
		-3.76497	39.5298		-3.76497	30.8166		2240.88	95.8812	2240.88	98.7531	2240.88	96.0013	2240.88	98.5628															22.8143	2.32284	19.95	2.17023	22.8	3.17921	19.95	2.66555	22.7857	2.60128
		-3.76481	39.1781		-3.76481	30.8962		2244.74	95.8743	2244.74	98.763	2244.74	96.0139	2244.74	98.5822															22.8429	2.28113	20	2.13638	22.8429	3.17772	20	2.67102	22.8429	2.6166
		-3.76466	39.1014		-3.76466	31.0513		2248.59	95.8963	2248.59	98.7877	2248.59	96.0349	2248.59	98.6546															22.9	2.28088	20.0375	2.17206	22.8857	3.18925	20.025	2.62205	22.9	2.60361
		-3.76451	39.3013		-3.76451	31.2157		2252.45	95.897	2252.45	98.8199	2252.45	96.0299	2252.45	98.6663															22.9429	2.3126	20.0875	2.16655	22.9429	3.17905	20.075	2.66315	22.9429	2.61946
		-3.76436	39.4605		-3.76436	31.2691		2256.31	95.8905	2256.31	98.8357	2256.31	96.0094	2256.31	98.6479															23	2.33355	20.125	2.16638	23	3.1608	20.1125	2.72895	22.9857	2.64398
		-3.7642	39.4051		-3.7642	31.2673		2260.16	95.8911	2260.16	98.8461	2260.16	96.0248	2260.16	98.6753															23.0429	2.31631	20.1625	2.20019	23.0429	3.18877	20.1625	2.69947	23.0286	2.64324
		-3.76405	39.3141		-3.76405	31.4305		2264.02	95.897	2264.02	98.8868	2264.02	96.0496	2264.02	98.7222															23.1	2.29449	20.2125	2.18536	23.0857	3.18156	20.2	2.71358	23.0714	2.67396
		-3.7639	39.3863		-3.7639	31.7924		2267.88	95.8406	2267.88	98.8564	2267.88	96.0086	2267.88	98.7293															23.1429	2.29936	20.25	2.19872	23.1286	3.17385	20.2375	2.71794	23.1286	2.7288
		-3.76375	39.5382		-3.76375	32.0256		2271.73	95.8237	2271.73	98.8402	2271.73	96.0178	2271.73	98.75															23.1857	2.32639	20.2875	2.18858	23.1714	3.19784	20.2875	2.74581	23.1714	2.71785
		-3.76359	39.5785		-3.76359	31.8235		2275.59	95.8096	2275.59	98.8406	2275.59	96.0125	2275.59	98.7481															23.2429	2.33075	20.3375	2.17622	23.2286	3.19195	20.325	2.78225	23.2143	2.7084
		-3.76344	39.5014		-3.76344	31.341		2279.45	95.8175	2279.45	98.8249	2279.45	95.9761	2279.45	98.742															23.2714	2.38312	20.375	2.17976	23.2714	3.18921	20.3625	2.83926	23.2714	2.71038
		-3.76329	39.4249		-3.76329	31.0121		2283.3	95.7893	2283.3	98.8171	2283.3	95.9237	2283.3	98.7224															23.3286	2.35417	20.4125	2.17409	23.3286	3.21273	20.4125	2.84108	23.3143	2.72049
		-3.76313	39.3762		-3.76313	30.9818		2287.16	95.7383	2287.16	98.8601	2287.16	95.9335	2287.16	98.7566															23.3857	2.35744	20.45	2.149	23.3714	3.22754	20.45	2.83529	23.3714	2.70588
		-3.76298	39.2922		-3.76298	31.0074		2291.02	95.6576	2291.02	98.9193	2291.02	95.9751	2291.02	98.8111															23.4286	2.341	20.5	2.1646	23.4286	3.25062	20.4875	2.86217	23.4143	2.67379
		-3.76283	39.134		-3.76283	30.9282		2294.88	95.5678	2294.88	98.9751	2294.88	96.0399	2294.88	98.8439															23.4714	2.38046	20.5375	2.19436	23.4714	3.26665	20.5375	2.87288	23.4714	2.67671
		-3.76268	38.8838		-3.76268	30.9024		2298.73	95.4504	2298.73	98.998	2298.73	96.0805	2298.73	98.8659															23.5143	2.39343	20.575	2.24627	23.5286	3.25729	20.575	2.88916	23.5	2.6998
		-3.76252	38.5524		-3.76252	31.0466		2302.59	95.3256	2302.59	99.0231	2302.59	96.1105	2302.59	98.8936															23.5571	2.44105	20.625	2.23837	23.5571	3.263	20.6125	2.84154	23.5571	2.7602
		-3.76237	38.2926		-3.76237	31.1484		2306.45	95.1158	2306.45	99.0302	2306.45	96.1054	2306.45	98.8921															23.6143	2.43236	20.6625	2.26619	23.6143	3.28232	20.65	2.83711	23.6143	2.79019
		-3.76222	38.328		-3.76222	30.9597		2310.3	94.862	2310.3	99.0317	2310.3	96.0963	2310.3	98.8807															23.6571	2.42007	20.7	2.25102	23.6571	3.29748	20.7	2.84667	23.6571	2.78645
		-3.76206	38.6322		-3.76206	30.5619		2314.16	94.6413	2314.16	99.0237	2314.16	96.0732	2314.16	98.8518															23.7143	2.44253	20.75	2.26446	23.7	3.28674	20.75	2.82996	23.7	2.80481
		-3.76191	38.8767		-3.76191	30.1817		2318.02	94.3387	2318.02	98.9954	2318.02	96.0152	2318.02	98.8121															23.7571	2.4382	20.7875	2.27178	23.7571	3.30184	20.7875	2.81656	23.7429	2.84535
		-3.76176	38.8874		-3.76176	29.8154		2321.87	93.9122	2321.87	98.934	2321.87	95.8904	2321.87	98.7047															23.8143	2.45804	20.825	2.27425	23.8	3.31184	20.825	2.82871	23.8	2.85956
		-3.76161	38.9319		-3.76161	29.3438		2325.73	93.6299	2325.73	99.0158	2325.73	95.9876	2325.73	98.7394															23.8429	2.47015	20.875	2.24229	23.8571	3.34293	20.8625	2.8541	23.8429	2.92195
		-3.76145	39.2815		-3.76145	28.9149		2329.59	93.4267	2329.59	99.1478	2329.59	96.1505	2329.59	98.8342															23.9	2.47298	20.9125	2.24885	23.9	3.33534	20.9125	2.83245	23.8857	2.95825
		-3.7613	39.6988		-3.7613	28.8356		2333.45	93.2487	2333.45	99.1934	2333.45	96.177	2333.45	98.8488															23.9429	2.47482	20.95	2.2487	23.9429	3.35303	20.95	2.81312	23.9429	2.98226
		-3.76115	39.7265		-3.76115	29.0836		2337.3	93.1286	2337.3	99.1978	2337.3	96.1587	2337.3	98.8222															24	2.46545	21	2.2546	23.9857	3.3831	20.9875	2.85226	23.9857	3.02621
		-3.76099	39.3702		-3.76099	29.265		2341.16	93.0275	2341.16	99.1589	2341.16	96.1024	2341.16	98.8037															24.0429	2.51618	21.0375	2.23383	24.0429	3.40416	21.0375	2.85384	24.0286	3.0358
		-3.76084	39.0821		-3.76084	29.179		2345.02	93.3465	2345.02	99.145	2345.02	96.0748	2345.02	98.8793															24.0857	2.48004	21.0875	2.21501	24.0857	3.39606	21.075	2.8934	24.0857	3.04053
		-3.76069	39.0847		-3.76069	29.1086		2348.87	93.7267	2348.87	99.2929	2348.87	96.2401	2348.87	99.0609															24.1429	2.49934	21.125	2.22198	24.1429	3.39741	21.125	2.88608	24.1429	3.03803
		-3.76054	39.1174		-3.76054	29.3629		2352.73	93.4055	2352.73	99.3973	2352.73	96.3583	2352.73	99.0987															24.1857	2.54306	21.1625	2.23298	24.1714	3.43267	21.1625	2.90949	24.1857	3.04758
		-3.76038	38.9376		-3.76038	29.7745		2356.59	92.3751	2356.59	99.3268	2356.59	96.2662	2356.59	98.8976															24.2286	2.54325	21.2	2.22289	24.2286	3.45257	21.2	2.89953	24.2286	3.07704
		-3.76023	38.6802		-3.76023	29.9194		2360.44	91.8121	2360.44	99.2488	2360.44	96.1551	2360.44	98.7893															24.2857	2.53615	21.25	2.20227	24.2714	3.43418	21.25	2.91529	24.2714	3.07606
		-3.76008	38.5525		-3.76008	29.7027		2364.3	92.0878	2364.3	99.2686	2364.3	96.0717	2364.3	98.852															24.3286	2.54436	21.2875	2.23538	24.3286	3.45651	21.2875	2.90292	24.3143	3.10049
		-3.75993	38.4878		-3.75993	29.4414		2368.16	92.8048	2368.16	99.2778	2368.16	96.1153	2368.16	98.9602															24.3857	2.53889	21.325	2.26806	24.3714	3.40862	21.3375	2.91693	24.3714	3.12339
		-3.75977	38.3366		-3.75977	29.3953		2372.01	93.6482	2372.01	99.31	2372.01	96.1799	2372.01	99.0879															24.4286	2.56157	21.375	2.26648	24.4286	3.4408	21.375	2.90327	24.4286	3.10842
		-3.75962	38.1839		-3.75962	29.4705		2375.87	94.3577	2375.87	99.3895	2375.87	96.2378	2375.87	99.2564															24.4714	2.56442	21.4125	2.26545	24.4714	3.47092	21.4125	2.91448	24.4714	3.14452
		-3.75947	38.2338		-3.75947	29.4666		2379.73	94.9329	2379.73	99.4784	2379.73	96.3174	2379.73	99.4141															24.5286	2.6191	21.45	2.28287	24.5143	3.49253	21.45	2.93238	24.5143	3.17737
		-3.75931	38.5041		-3.75931	29.4268		2383.59	95.3721	2383.59	99.5536	2383.59	96.4164	2383.59	99.543															24.5714	2.65975	21.5	2.28587	24.5571	3.47574	21.5	2.95377	24.5571	3.2114
		-3.75916	38.8298		-3.75916	29.594		2387.44	95.6117	2387.44	99.6071	2387.44	96.4966	2387.44	99.627															24.6143	2.7041	21.5375	2.29032	24.6143	3.48751	21.5375	2.97263	24.6	3.22422
		-3.75901	39.0831		-3.75901	30.0562		2391.3	95.6616	2391.3	99.6382	2391.3	96.5331	2391.3	99.669															24.6571	2.65445	21.5875	2.29152	24.6571	3.51068	21.575	2.99059	24.6571	3.23979
		-3.75886	39.2323		-3.75886	30.5565		2395.16	95.6402	2395.16	99.6579	2395.16	96.5539	2395.16	99.6883															24.7143	2.58423	21.625	2.28977	24.7	3.51887	21.625	2.99043	24.7	3.22402
		-3.7587	39.2558		-3.7587	30.7238		2399.01	95.6149	2399.01	99.6813	2399.01	96.5768	2399.01	99.7002															24.7714	2.52568	21.675	2.30373	24.7571	3.55365	21.675	3.01234	24.7571	3.23015
		-3.75855	39.158		-3.75855	30.4714		2402.87	95.5756	2402.87	99.6969	2402.87	96.6014	2402.87	99.7059															24.8143	2.5487	21.7	2.31885	24.8143	3.56198	21.7125	3.013	24.8	3.23532
		-3.7584	39.0441		-3.7584	30.1057		2406.73	95.5274	2406.73	99.7013	2406.73	96.5985	2406.73	99.689															24.8571	2.57673	21.75	2.33331	24.8571	3.60375	21.75	3.05555	24.8571	3.21141
		-3.75824	39.0777		-3.75824	29.9913		2410.58	95.4929	2410.58	99.711	2410.58	96.6127	2410.58	99.6752															24.9	2.54029	21.7875	2.35031	24.9	3.64091	21.7875	3.05644	24.8857	3.20036
		-3.75809	39.3315		-3.75809	30.1672		2414.44	95.4651	2414.44	99.7255	2414.44	96.6487	2414.44	99.694															24.9571	2.53837	21.825	2.37399	24.9429	3.64623	21.8375	3.07839	24.9429	3.1756
		-3.75794	39.6876		-3.75794	30.3833		2418.3	95.441	2418.3	99.7371	2418.3	96.6659	2418.3	99.705															25	2.53117	21.875	2.36472	24.9857	3.66801	21.875	3.09736	24.9857	3.19967
		-3.75779	39.873		-3.75779	30.4562		2422.16	95.4195	2422.16	99.756	2422.16	96.6732	2422.16	99.7047															25.0571	2.54251	21.9125	2.36491	25.0429	3.67252	21.9125	3.0972	25.0286	3.19968
		-3.75763	39.652		-3.75763	30.434		2426.01	95.3819	2426.01	99.7721	2426.01	96.6756	2426.01	99.7019															25.1	2.55182	21.9625	2.39187	25.0857	3.71543	21.95	3.0322	25.0857	3.21838
		-3.75748	39.0885		-3.75748	30.4262		2429.87	95.3404	2429.87	99.7625	2429.87	96.6789	2429.87	99.7111															25.1429	2.55211	22	2.39051	25.1286	3.71323	22	3.0394	25.1429	3.21891
		-3.75733	38.5653		-3.75733	30.4676		2433.72	95.304	2433.72	99.7583	2433.72	96.6724	2433.72	99.7212															25.1857	2.54118	22.0375	2.3968	25.1857	3.73714	22.0375	3.07327	25.1714	3.24157
		-3.75718	38.399		-3.75718	30.6018		2437.58	95.2605	2437.58	99.7692	2437.58	96.6536	2437.58	99.7107															25.2429	2.56589	22.075	2.42757	25.2286	3.72615	22.075	3.04635	25.2286	3.2446
		-3.75702	38.454		-3.75702	30.8753		2441.44	95.211	2441.44	99.7609	2441.44	96.6123	2441.44	99.7															25.2857	2.58632	22.125	2.44466	25.2714	3.75753	22.125	3.06471	25.2857	3.25481
		-3.75687	38.3401		-3.75687	31.1399		2445.3	95.166	2445.3	99.7266	2445.3	96.5676	2445.3	99.693															25.3286	2.60225	22.1625	2.43077	25.3286	3.74799	22.1625	3.15254	25.3286	3.27465
		-3.75672	37.9713		-3.75672	31.113		2449.15	95.1244	2449.15	99.6924	2449.15	96.5126	2449.15	99.682															25.3714	2.53614	22.2125	2.44643	25.3714	3.75853	22.2	3.15691	25.3714	3.29839
		-3.75656	37.6792		-3.75656	30.8006		2453.01	95.0785	2453.01	99.6714	2453.01	96.435	2453.01	99.6807															25.4286	2.52551	22.25	2.46326	25.4286	3.77382	22.25	3.15964	25.4143	3.31096
		-3.75641	37.7143		-3.75641	30.6254		2456.87	95.0327	2456.87	99.6696	2456.87	96.3784	2456.87	99.6877															25.4714	2.5702	22.2875	2.43495	25.4714	3.7937	22.2875	3.20143	25.4714	3.2822
		-3.75626	37.9331		-3.75626	30.8564		2460.72	94.9867	2460.72	99.6758	2460.72	96.3406	2460.72	99.69															25.5286	2.58804	22.325	2.46816	25.5286	3.78797	22.325	3.23611	25.5143	3.28905
		-3.75611	38.1107		-3.75611	31.1285		2464.58	94.9418	2464.58	99.6709	2464.58	96.2897	2464.58	99.6835															25.5714	2.59977	22.375	2.47071	25.5571	3.82739	22.3625	3.27236	25.5714	3.27694
		-3.75595	38.3177		-3.75595	30.8916		2468.44	94.9078	2468.44	99.6436	2468.44	96.2094	2468.44	99.6693															25.6143	2.60638	22.4125	2.48284	25.6143	3.83526	22.4125	3.31909	25.6143	3.28683
		-3.7558	38.7493		-3.7558	30.2315		2472.3	94.8658	2472.3	99.612	2472.3	96.1131	2472.3	99.6501															25.6714	2.60143	22.4625	2.49078	25.6714	3.8416	22.4625	3.31731	25.6571	3.31858
		-3.75565	39.3442		-3.75565	29.7935		2476.15	94.8076	2476.15	99.5764	2476.15	96.0131	2476.15	99.6385															25.7286	2.61996	22.5	2.52466	25.7	3.86759	22.5	3.2715	25.7	3.33217
		-3.75549	39.8253		-3.75549	29.8874		2480.01	94.7574	2480.01	99.5296	2480.01	95.8952	2480.01	99.6264															25.7571	2.67029	22.5375	2.554	25.7571	3.86174	22.5375	3.29079	25.7571	3.31192
		-3.75534	40.0232		-3.75534	30.1142		2483.86	94.7229	2483.86	99.4575	2483.86	95.7513	2483.86	99.6209															25.8143	2.68538	22.5875	2.60573	25.8	3.8817	22.5875	3.30037	25.8	3.33506
		-3.75519	39.9594		-3.75519	30.0161		2487.72	94.6816	2487.72	99.3805	2487.72	95.5956	2487.72	99.6105															25.8571	2.77065	22.625	2.5857	25.8429	3.88115	22.625	3.31763	25.8571	3.34286
		-3.75504	39.6983		-3.75504	29.689		2491.58	94.6569	2491.58	99.3158	2491.58	95.4416	2491.58	99.593															25.9143	2.80745	22.675	2.56724	25.9	3.89856	22.6625	3.32396	25.9	3.36859
		-3.75488	39.3361		-3.75488	29.4936		2495.44	94.6205	2495.44	99.2618	2495.44	95.2903	2495.44	99.5751															25.9429	2.82114	22.7125	2.55554	25.9429	3.92074	22.7	3.3128	25.9429	3.37733
		-3.75473	39.0889		-3.75473	29.4858		2499.29	94.5825	2499.29	99.2038	2499.29	95.1417	2499.29	99.5649															26	2.81428	22.75	2.60128	26	3.94704	22.75	3.34135	25.9857	3.38544
		-3.75458	39.1598		-3.75458	29.4694		2503.15	94.5582	2503.15	99.1385	2503.15	95.0038	2503.15	99.5438															26.0571	2.81773	22.7875	2.5793	26.0429	3.98351	22.7875	3.33679	26.0429	3.40692
		-3.75443	39.4848		-3.75443	29.4296		2507.01	94.5312	2507.01	99.0679	2507.01	94.8732	2507.01	99.5092															26.1	2.84164	22.825	2.58273	26.1	3.9955	22.8375	3.34414	26.0857	3.40856
		-3.75427	39.7618		-3.75427	29.5402		2510.86	94.4885	2510.86	99.0031	2510.86	94.7685	2510.86	99.4953															26.1429	2.85023	22.875	2.56751	26.1286	4.00637	22.8875	3.33559	26.1429	3.40995
		-3.75412	39.783		-3.75412	29.8158		2514.72	94.4652	2514.72	98.9742	2514.72	94.6871	2514.72	99.4968															26.2	2.85257	22.925	2.60139	26.1857	4.01108	22.925	3.35799	26.1857	3.39341
		-3.75397	39.609		-3.75397	30.0338		2518.58	94.4409	2518.58	98.9428	2518.58	94.5705	2518.58	99.4846															26.2429	2.85492	22.9625	2.60408	26.2286	4.00139	22.9625	3.34817	26.2286	3.40877
		-3.75381	39.4191		-3.75381	30.0226		2522.43	94.4205	2522.43	98.8761	2522.43	94.4149	2522.43	99.4632															26.2857	2.86487	23	2.63597	26.2714	4.00417	23	3.35949	26.2714	3.4069
		-3.75366	39.3014		-3.75366	29.8381		2526.29	94.4019	2526.29	98.8051	2526.29	94.2784	2526.29	99.4365															26.3286	2.88414	23.0375	2.64461	26.3286	4.02582	23.0375	3.39137	26.3286	3.41603
		-3.75351	39.2344		-3.75351	29.6337		2530.15	94.3876	2530.15	98.7491	2530.15	94.2002	2530.15	99.4061															26.3857	2.91951	23.0875	2.65266	26.3714	4.02526	23.0875	3.38767	26.3714	3.44097
		-3.75336	39.1616		-3.75336	29.5005		2534.01	94.3667	2534.01	98.7104	2534.01	94.1783	2534.01	99.371															26.4429	2.92588	23.125	2.63366	26.4286	4.00384	23.125	3.35813	26.4143	3.4561
		-3.7532	39.0648		-3.7532	29.4621		2537.86	94.3412	2537.86	98.6974	2537.86	94.2002	2537.86	99.351															26.4857	2.88783	23.1625	2.6468	26.4714	4.03128	23.1625	3.38674	26.4571	3.47988
		-3.75305	38.9812		-3.75305	29.5095		2541.72	94.311	2541.72	98.6933	2541.72	94.2245	2541.72	99.3312															26.5286	2.89806	23.2125	2.68412	26.5143	4.03865	23.2125	3.40406	26.5143	3.52039
		-3.7529	38.9792		-3.7529	29.6215		2545.58	94.2934	2545.58	98.6855	2545.58	94.2359	2545.58	99.3145															26.5714	2.89251	23.25	2.6993	26.5714	4.06394	23.2625	3.39234	26.5714	3.55242
		-3.75274	39.0651		-3.75274	29.7858		2549.43	94.2921	2549.43	98.6693	2549.43	94.2018	2549.43	99.2892															26.6286	2.86363	23.2875	2.71183	26.6143	4.09436	23.2875	3.41111	26.6143	3.54889
		-3.75259	39.1548		-3.75259	29.9666		2553.29	94.2841	2553.29	98.6358	2553.29	94.1214	2553.29	99.2695															26.6714	2.86158	23.325	2.74166	26.6571	4.08748	23.325	3.43447	26.6714	3.53567
		-3.75244	39.1697		-3.75244	30.0657		2557.15	94.2548	2557.15	98.5823	2557.15	94.0081	2557.15	99.2445															26.7286	2.9075	23.375	2.7703	26.7143	4.10844	23.375	3.44309	26.7143	3.56176
		-3.75229	39.141		-3.75229	30.0122		2561	94.2351	2561	98.5061	2561	93.8751	2561	99.2136															26.7571	2.91356	23.4125	2.75071	26.7571	4.09597	23.425	3.46014	26.7571	3.57491
		-3.75213	39.1447		-3.75213	29.9283		2564.86	94.2108	2564.86	98.4321	2564.86	93.7296	2564.86	99.181															26.8143	2.94377	23.4625	2.75762	26.8	4.17752	23.4625	3.48949	26.8	3.56067
		-3.75198	39.1936		-3.75198	30.0525		2568.72	94.2054	2568.72	98.3659	2568.72	93.585	2568.72	99.1594															26.8571	2.97439	23.5	2.76445	26.8571	4.18152	23.5	3.50386	26.8571	3.57483
		-3.75183	39.2386		-3.75183	30.4216		2572.57	94.1926	2572.57	98.2861	2572.57	93.4205	2572.57	99.1407															26.9143	2.99496	23.55	2.78008	26.9	4.15006	23.5375	3.51951	26.9	3.57996
		-3.75167	39.2421		-3.75167	30.7687		2576.43	94.161	2576.43	98.2202	2576.43	93.2729	2576.43	99.1193															26.9571	2.99465	23.5875	2.77832	26.9429	4.12653	23.5875	3.49405	26.9571	3.58713
		-3.75152	39.1929		-3.75152	30.8387		2580.29	94.1269	2580.29	98.1779	2580.29	93.1682	2580.29	99.0744															27	2.99306	23.625	2.80624	26.9857	4.12139	23.625	3.47122	26.9857	3.59486
		-3.75137	39.1021		-3.75137	30.6567		2584.15	94.108	2584.15	98.1406	2584.15	93.1198	2584.15	99.0378															27.0571	2.97875	23.6625	2.81712	27.0429	4.11778	23.6625	3.48577	27.0429	3.59594
		-3.75122	39.0242		-3.75122	30.3675		2588	94.0857	2588	98.1093	2588	93.1085	2588	99.0081															27.1	2.98794	23.7125	2.82293	27.0857	4.11648	23.7125	3.45209	27.0857	3.62132
		-3.75106	39.029		-3.75106	30.0028		2591.86	94.0499	2591.86	98.0823	2591.86	93.1204	2591.86	98.9633															27.1429	3.02302	23.75	2.86213	27.1429	4.11539	23.75	3.45678	27.1286	3.59513
		-3.75091	39.1129		-3.75091	29.5632		2595.72	94.0144	2595.72	98.0633	2595.72	93.1311	2595.72	98.9153															27.2	3.02288	23.7875	2.86377	27.1857	4.12519	23.7875	3.46524	27.1857	3.5932
		-3.75076	39.1963		-3.75076	29.1808		2599.57	93.9885	2599.57	98.0527	2599.57	93.1296	2599.57	98.8822															27.2429	3.02486	23.8375	2.85045	27.2429	4.13364	23.8375	3.45234	27.2286	3.61723
		-3.75061	39.2555		-3.75061	28.9869		2603.43	93.9535	2603.43	98.0218	2603.43	93.1067	2603.43	98.8409															27.3	3.03026	23.8875	2.87684	27.2857	4.09294	23.875	3.42761	27.2857	3.63973
		-3.75045	39.3197		-3.75045	28.9217		2607.29	93.919	2607.29	97.9664	2607.29	93.0465	2607.29	98.7835															27.3429	3.05316	23.9125	2.84932	27.3286	4.08326	23.9125	3.45679	27.3286	3.6797
		-3.7503	39.2985		-3.7503	28.85		2611.14	93.8782	2611.14	97.9044	2611.14	92.9335	2611.14	98.7297															27.3857	3.07707	23.9625	2.84352	27.3714	4.09377	23.9625	3.44301	27.3714	3.69337
		-3.75015	38.981		-3.75015	28.7637		2615	93.8511	2615	97.8344	2615	92.7984	2615	98.6884															27.4286	3.09137	24	2.83395	27.4143	4.07926	24.0125	3.47125	27.4143	3.6988
		-3.74999	38.362		-3.74999	28.7073		2618.86	93.8247	2618.86	97.747	2618.86	92.6218	2618.86	98.6286															27.4857	3.10466	24.0375	2.84374	27.4714	4.08303	24.0375	3.46151	27.4714	3.72192
		-3.74984	37.8038		-3.74984	28.6645		2622.72	93.7854	2622.72	97.6498	2622.72	92.4051	2622.72	98.5674															27.5286	3.13297	24.0875	2.83788	27.5143	4.04792	24.0875	3.52369	27.5143	3.7324
		-3.74969	37.6523		-3.74969	28.6617		2626.57	93.7417	2626.57	97.5292	2626.57	92.1635	2626.57	98.508															27.5857	3.16009	24.125	2.85619	27.5714	4.0468	24.125	3.53554	27.5714	3.75536
		-3.74954	37.7943		-3.74954	28.8254		2630.43	93.7044	2630.43	97.3912	2630.43	91.9041	2630.43	98.4429															27.6286	3.19657	24.1625	2.84678	27.6143	4.03049	24.1625	3.5473	27.6143	3.76564
		-3.74938	37.8425		-3.74938	29.1337		2634.29	93.6654	2634.29	97.2489	2634.29	91.6341	2634.29	98.3693															27.6714	3.20666	24.2125	2.84585	27.6571	4.03111	24.2125	3.57977	27.6571	3.77737
		-3.74923	37.7065		-3.74923	29.3342		2638.14	93.6178	2638.14	97.1062	2638.14	91.357	2638.14	98.3002															27.7143	3.25474	24.25	2.8326	27.7143	4.01239	24.25	3.62074	27.7143	3.78752
		-3.74908	37.6949		-3.74908	29.3181		2642	93.5681	2642	96.9504	2642	91.0551	2642	98.2263															27.7714	3.26098	24.3	2.85485	27.7571	4.00912	24.2875	3.59026	27.7571	3.82334
		-3.74892	38.0137		-3.74892	29.3433		2645.86	93.5305	2645.86	96.7895	2645.86	90.7511	2645.86	98.154															27.8143	3.29714	24.3375	2.87643	27.8	4.00049	24.3375	3.62869	27.8143	3.83341
		-3.74877	38.4628		-3.74877	29.5608		2649.71	93.4935	2649.71	96.6244	2649.71	90.4342	2649.71	98.0835															27.8714	3.31463	24.375	2.89554	27.8571	4.00516	24.375	3.65649	27.8571	3.83927
		-3.74862	38.7108		-3.74862	29.6165		2653.57	93.4622	2653.57	96.4499	2653.57	90.0985	2653.57	98.0112															27.9143	3.32662	24.4125	2.91816	27.9	4.01522	24.425	3.67661	27.9143	3.90127
		-3.74847	38.6811		-3.74847	29.1501		2657.43	93.4256	2657.43	96.2667	2657.43	89.7528	2657.43	97.9428															27.9571	3.34626	24.475	2.91195	27.9429	4.06398	24.475	3.66951	27.9571	3.91602
		-3.74831	38.5411		-3.74831	28.4655		2661.28	93.3933	2661.28	96.0925	2661.28	89.4179	2661.28	97.8938															28.0143	3.38059	24.5	2.92826	28	4.04666	24.5	3.66195	28	3.88968
		-3.74816	38.4744		-3.74816	28.1581		2665.14	93.3659	2665.14	95.9212	2665.14	89.0894	2665.14	97.8385															28.0571	3.39724	24.5375	2.95375	28.0429	4.07478	24.55	3.62848	28.0429	3.88732
		-3.74801	38.5703		-3.74801	28.2315		2669	93.3329	2669	95.7385	2669	88.741	2669	97.7678															28.1	3.4671	24.5875	2.97382	28.0857	4.1063	24.5875	3.64076	28.1	3.90328
		-3.74786	38.7844		-3.74786	28.2004		2672.86	93.2865	2672.86	95.5475	2672.86	88.3906	2672.86	97.687															28.1429	3.46904	24.625	2.96288	28.1429	4.12088	24.625	3.64128	28.1429	3.88792
		-3.7477	38.9198		-3.7477	28.0236		2676.71	93.2375	2676.71	95.3709	2676.71	88.0879	2676.71	97.6058															28.2	3.45685	24.675	2.94869	28.1857	4.14036	24.675	3.65165	28.1857	3.88937
		-3.74755	38.8066		-3.74755	28.1899		2680.57	93.1876	2680.57	95.2244	2680.57	87.8511	2680.57	97.5249															28.2429	3.45649	24.7125	2.91565	28.2286	4.12749	24.7125	3.66123	28.2286	3.87998
		-3.7474	38.6067		-3.7474	28.7677		2684.43	93.1392	2684.43	95.0967	2684.43	87.6707	2684.43	97.4477															28.3	3.43432	24.75	2.94142	28.2857	4.14593	24.7625	3.66712	28.2857	3.90625
		-3.74724	38.7342		-3.74724	29.1075		2688.28	93.0854	2688.28	94.9829	2688.28	87.5298	2688.28	97.3678															28.3429	3.40898	24.8	2.94141	28.3286	4.17033	24.7875	3.69806	28.3286	3.93103
		-3.74709	39.3203		-3.74709	28.8029		2692.14	93.0289	2692.14	94.8781	2692.14	87.3962	2692.14	97.2856															28.3857	3.45525	24.8375	2.96466	28.3714	4.18442	24.8375	3.69525	28.3857	3.96111
		-3.74694	39.9215		-3.74694	28.3131		2696	92.9657	2696	94.7669	2696	87.2201	2696	97.1995															28.4286	3.47149	24.875	2.93032	28.4286	4.18844	24.875	3.66827	28.4286	3.9761
		-3.74679	39.9895		-3.74679	28.1897		2699.85	92.911	2699.85	94.6527	2699.85	87.0202	2699.85	97.1186															28.4857	3.48192	24.9125	2.9341	28.4714	4.22873	24.925	3.65553	28.4714	3.973
		-3.74663	39.5103		-3.74663	28.2807		2703.71	92.852	2703.71	94.556	2703.71	86.8739	2703.71	97.0386															28.5286	3.48905	24.9625	2.92748	28.5143	4.23691	24.9625	3.65644	28.5286	3.99572
		-3.74648	38.9555		-3.74648	28.2159		2707.57	92.7905	2707.57	94.509	2707.57	86.858	2707.57	96.9633															28.5857	3.47476	25	2.94233	28.5714	4.25182	25.0125	3.65556	28.5714	4.0259
		-3.74633	38.6912		-3.74633	28.2057		2711.43	92.7248	2711.43	94.5005	2711.43	86.9821	2711.43	96.8824															28.6286	3.46206	25.0625	2.93536	28.6286	4.26419	25.05	3.62412	28.6143	4.05097
		-3.74617	38.6731		-3.74617	28.6817		2715.28	92.6621	2715.28	94.5142	2715.28	87.1508	2715.28	96.7988															28.6714	3.49673	25.0875	2.95631	28.6714	4.29992	25.0875	3.63216	28.6714	4.07882
		-3.74602	38.6867		-3.74602	29.4455		2719.14	92.603	2719.14	94.4998	2719.14	87.2201	2719.14	96.7122															28.7143	3.47701	25.1375	2.94553	28.7143	4.31586	25.125	3.6325	28.7	4.11241
		-3.74587	38.6182		-3.74587	29.84		2722.99	92.5441	2722.99	94.4247	2722.99	87.1239	2722.99	96.6278															28.7571	3.49144	25.175	2.96279	28.7571	4.31178	25.175	3.6197	28.7571	4.13093
		-3.74572	38.4441		-3.74572	29.6565		2726.85	92.4779	2726.85	94.3031	2726.85	86.8945	2726.85	96.5405															28.8143	3.4589	25.2125	2.95311	28.8143	4.37794	25.2125	3.62252	28.8143	4.14771
		-3.74556	38.1878		-3.74556	29.2886		2730.71	92.4111	2730.71	94.1552	2730.71	86.6211	2730.71	96.4523															28.8571	3.44382	25.25	2.98124	28.8571	4.46017	25.25	3.67283	28.8571	4.13867
		-3.74541	37.9667		-3.74541	29.044		2734.57	92.3424	2734.57	94.0091	2734.57	86.3791	2734.57	96.3588															28.9143	3.46649	25.3	3.03731	28.9	4.47697	25.3	3.67285	28.9	4.13706
		-3.74526	37.9134		-3.74526	28.8644		2738.42	92.2845	2738.42	93.8958	2738.42	86.2228	2738.42	96.2687															28.9571	3.48943	25.3375	3.04264	28.9429	4.52161	25.3375	3.67324	28.9571	4.11562
		-3.74511	37.9725		-3.74511	28.7264		2742.28	92.2285	2742.28	93.8016	2742.28	86.127	2742.28	96.1652															29.0143	3.48538	25.375	3.03749	29	4.55461	25.3875	3.64908	29	4.07515
		-3.74495	37.9358		-3.74495	28.799		2746.14	92.1732	2746.14	93.6896	2746.14	85.9896	2746.14	96.0697															29.0571	3.5292	25.425	3.07195	29.0571	4.57114	25.425	3.64194	29.0571	4.06903
		-3.7448	37.7569		-3.7448	29.0835		2749.99	92.1079	2749.99	93.5405	2749.99	85.75	2749.99	95.9772															29.1	3.54146	25.4625	3.10121	29.1	4.59472	25.4625	3.61466	29.1	4.06866
		-3.74465	37.6708		-3.74465	29.3103		2753.85	92.043	2753.85	93.3626	2753.85	85.4376	2753.85	95.877															29.1571	3.52873	25.5125	3.12894	29.1429	4.5928	25.5125	3.60894	29.1429	4.06556
		-3.74449	37.8974		-3.74449	29.324		2757.71	91.9714	2757.71	93.1802	2757.71	85.119	2757.71	95.7624															29.2	3.49997	25.55	3.15742	29.1857	4.60292	25.55	3.60277	29.1857	4.0633
		-3.74434	38.3539		-3.74434	29.2468		2761.57	91.8969	2761.57	92.9973	2761.57	84.8068	2761.57	95.6467															29.2429	3.45395	25.5875	3.17079	29.2286	4.60796	25.6	3.59835	29.2286	4.08133
		-3.74419	38.7503		-3.74419	29.1745		2765.42	91.8145	2765.42	92.8086	2765.42	84.4693	2765.42	95.526															29.3	3.42998	25.625	3.19642	29.2857	4.60584	25.6375	3.57075	29.2857	4.08698
		-3.74404	38.878		-3.74404	29.0232		2769.28	91.7272	2769.28	92.6334	2769.28	84.1328	2769.28	95.4018															29.3429	3.42752	25.675	3.2322	29.3286	4.66159	25.6625	3.52725	29.3286	4.08283
		-3.74388	38.7138		-3.74388	28.7535		2773.14	91.6278	2773.14	92.4701	2773.14	83.8154	2773.14	95.2702															29.3857	3.46444	25.7125	3.25652	29.3857	4.65399	25.7125	3.54646	29.3857	4.08569
		-3.74373	38.3566		-3.74373	28.4669		2776.99	91.5335	2776.99	92.3006	2776.99	83.4959	2776.99	95.1376															29.4429	3.48056	25.75	3.28069	29.4286	4.66999	25.75	3.57349	29.4286	4.08265
		-3.74358	37.9994		-3.74358	28.2072		2780.85	91.4386	2780.85	92.1092	2780.85	83.1521	2780.85	94.9957															29.4857	3.46847	25.8	3.29879	29.4857	4.66511	25.8	3.5957	29.4714	4.07087
		-3.74342	37.8435		-3.74342	27.9451		2784.71	91.3289	2784.71	91.902	2784.71	82.81	2784.71	94.8511															29.5286	3.49142	25.8375	3.26686	29.5286	4.66814	25.8375	3.60838	29.5143	4.0447
		-3.74327	37.8979		-3.74327	27.8245		2788.56	91.197	2788.56	91.697	2788.56	82.5051	2788.56	94.6945															29.5857	3.49545	25.8875	3.25397	29.5714	4.65229	25.875	3.63387	29.5714	4.09197
		-3.74312	37.9482		-3.74312	28.0948		2792.42	91.0675	2792.42	91.4998	2792.42	82.2349	2792.42	94.5298															29.6286	3.51197	25.925	3.25363	29.6143	4.62717	25.925	3.66336	29.6143	4.12561
		-3.74297	37.8619		-3.74297	28.7196		2796.28	90.932	2796.28	91.2909	2796.28	81.968	2796.28	94.3668															29.6714	3.543	25.975	3.27196	29.6714	4.61748	25.9625	3.68953	29.6714	4.14846
		-3.74281	37.8214		-3.74281	29.3314		2800.13	90.7913	2800.13	91.0772	2800.13	81.7022	2800.13	94.2025															29.7286	3.59468	26.0125	3.25262	29.7143	4.65009	26	3.69926	29.7143	4.15397
		-3.74266	38.0636		-3.74266	29.6913		2803.99	90.6432	2803.99	90.862	2803.99	81.4347	2803.99	94.0234															29.7714	3.61132	26.05	3.25179	29.7571	4.64227	26.0375	3.7188	29.7571	4.14457
		-3.74251	38.4816		-3.74251	29.8993		2807.85	90.4784	2807.85	90.6385	2807.85	81.161	2807.85	93.8446															29.8143	3.6025	26.1	3.25125	29.8143	4.64784	26.0875	3.75299	29.8143	4.14562
		-3.74236	38.7126		-3.74236	30.0555		2811.7	90.309	2811.7	90.4061	2811.7	80.8886	2811.7	93.6625															29.8714	3.68299	26.1375	3.26659	29.8571	4.66401	26.1375	3.7684	29.8571	4.18227
		-3.7422	38.6139		-3.7422	30.0123		2815.56	90.1338	2815.56	90.1666	2815.56	80.6185	2815.56	93.4735															29.9143	3.72265	26.175	3.23906	29.9143	4.63662	26.175	3.78033	29.9143	4.20504
		-3.74205	38.4203		-3.74205	29.6669		2819.42	89.9424	2819.42	89.9242	2819.42	80.35	2819.42	93.2661															29.9571	3.71423	26.2125	3.24926	29.9571	4.64178	26.2125	3.77935	29.9429	4.20954
		-3.7419	38.3634		-3.7419	29.2198		2823.28	89.7467	2823.28	89.6833	2823.28	80.093	2823.28	93.0652															30	3.69488	26.2625	3.26983	30.0143	4.62843	26.2625	3.82651	30	4.20731
		-3.74174	38.3836		-3.74174	28.9354		2827.13	89.5386	2827.13	89.4417	2827.13	79.8422	2827.13	92.852															30.0571	3.71448	26.3125	3.27365	30.0571	4.65272	26.3125	3.82439	30.0429	4.21957
		-3.74159	38.3294		-3.74159	28.8246		2830.99	89.3101	2830.99	89.2142	2830.99	79.6019	2830.99	92.6164															30.1	3.68371	26.3375	3.29568	30.0857	4.66177	26.3375	3.87743	30.0857	4.24625
		-3.74144	38.2567		-3.74144	28.752		2834.85	89.0594	2834.85	88.9873	2834.85	79.3557	2834.85	92.368															30.1429	3.67431	26.375	3.32555	30.1429	4.66272	26.3875	3.87155	30.1429	4.26597
		-3.74129	38.3544		-3.74129	28.6739		2838.7	88.7897	2838.7	88.7538	2838.7	79.0993	2838.7	92.0996															30.2	3.66996	26.425	3.33208	30.1857	4.67622	26.425	3.9016	30.2	4.26485
		-3.74113	38.6639		-3.74113	28.5937		2842.56	88.4908	2842.56	88.5025	2842.56	78.8045	2842.56	91.7888															30.2429	3.69103	26.4625	3.29253	30.2429	4.70546	26.4625	3.88508	30.2429	4.27065
		-3.74098	39.0351		-3.74098	28.4477		2846.42	88.1608	2846.42	88.225	2846.42	78.4481	2846.42	91.4453															30.3	3.72769	26.5125	3.27518	30.2857	4.71563	26.5125	3.91427	30.2857	4.29401
		-3.74083	39.2887		-3.74083	28.2267		2850.27	87.8121	2850.27	87.9451	2850.27	78.0731	2850.27	91.1223															30.3429	3.68304	26.5625	3.26991	30.3429	4.73524	26.55	3.93754	30.3429	4.27174
		-3.74067	39.324		-3.74067	28.0679		2854.13	87.4861	2854.13	87.6903	2854.13	77.76	2854.13	90.8679															30.4	3.68982	26.6	3.27898	30.3857	4.7487	26.6	3.9695	30.3857	4.23457
		-3.74052	39.1167		-3.74052	28.0645		2857.99	87.1799	2857.99	87.4589	2857.99	77.5197	2857.99	90.6431															30.4429	3.69154	26.6375	3.27842	30.4286	4.77582	26.6375	3.99481	30.4286	4.2669
		-3.74037	38.746		-3.74037	28.1214		2861.84	86.8827	2861.84	87.2396	2861.84	77.3267	2861.84	90.4256															30.4857	3.72499	26.675	3.24964	30.4857	4.77753	26.675	3.99356	30.4857	4.28732
		-3.74022	38.3795		-3.74022	28.1623		2865.7	86.5869	2865.7	87.0695	2865.7	77.1988	2865.7	90.1894															30.5286	3.70837	26.725	3.24277	30.5286	4.82199	26.7125	4.05069	30.5286	4.33466
		-3.74006	38.1228		-3.74006	28.3103		2869.56	86.304	2869.56	87.0205	2869.56	77.213	2869.56	89.9548															30.5857	3.70465	26.7625	3.24544	30.5714	4.84079	26.75	4.12447	30.5714	4.33788
		-3.73991	37.9027		-3.73991	28.6576		2873.42	86.0435	2873.42	87.0649	2873.42	77.3095	2873.42	89.7265															30.6286	3.70082	26.8	3.2393	30.6143	4.85691	26.8	4.16796	30.6286	4.36224
		-3.73976	37.6054		-3.73976	28.998		2877.27	85.8213	2877.27	87.0688	2877.27	77.2981	2877.27	89.4982															30.6714	3.74224	26.8375	3.21402	30.6714	4.91418	26.85	4.19484	30.6714	4.41806
		-3.7396	37.2862		-3.7396	29.0239		2881.13	85.6326	2881.13	86.9734	2881.13	77.1411	2881.13	89.2667															30.7286	3.74586	26.8875	3.21668	30.7143	4.94666	26.875	4.24092	30.7286	4.42233
		-3.73945	37.1409		-3.73945	28.7098		2884.99	85.495	2884.99	86.861	2884.99	76.9783	2884.99	89.0524															30.7714	3.7661	26.925	3.22899	30.7714	4.96376	26.925	4.24034	30.7714	4.41223
		-3.7393	37.2665		-3.7393	28.3049		2888.84	85.4158	2888.84	86.784	2888.84	76.8564	2888.84	88.858															30.8286	3.73879	26.9625	3.21101	30.8143	4.99794	26.9625	4.25823	30.8143	4.42232
		-3.73915	37.5636		-3.73915	28.0229		2892.7	85.3907	2892.7	86.7129	2892.7	76.7164	2892.7	88.6874															30.8714	3.72504	27.0125	3.21818	30.8571	5.05271	27.0125	4.29875	30.8571	4.43529
		-3.73899	37.855		-3.73899	27.9496		2896.56	85.407	2896.56	86.6298	2896.56	76.5048	2896.56	88.5386															30.9143	3.70158	27.05	3.21124	30.9143	5.03109	27.05	4.31454	30.9	4.43614
		-3.73884	37.9934		-3.73884	28.1467		2900.41	85.4576	2900.41	86.5395	2900.41	76.2459	2900.41	88.396															30.9714	3.72507	27.1	3.2373	30.9571	5.04434	27.0875	4.31582	30.9429	4.42807
		-3.73869	37.8754		-3.73869	28.556		2904.27	85.5192	2904.27	86.4784	2904.27	76.0609	2904.27	88.224															31.0143	3.73237	27.1375	3.26849	31.0143	5.08594	27.1375	4.34406	31	4.43543
		-3.73854	37.5162		-3.73854	28.8345		2908.13	85.5733	2908.13	86.4731	2908.13	76.0671	2908.13	88.0194															31.0571	3.72802	27.175	3.25923	31.0571	5.1215	27.175	4.3714	31.0429	4.46989
		-3.73838	37.1466		-3.73838	28.585		2911.99	85.6137	2911.99	86.4622	2911.99	76.1671	2911.99	87.7699															31.1143	3.71112	27.2125	3.27125	31.1	5.15048	27.225	4.41421	31.1	4.42961
		-3.73823	37.0894		-3.73823	27.8605		2915.84	85.6381	2915.84	86.3137	2915.84	76.0919	2915.84	87.4932															31.1571	3.73414	27.2625	3.29639	31.1429	5.17537	27.25	4.4261	31.1429	4.41472
		-3.73808	37.443		-3.73808	27.206		2919.7	85.6491	2919.7	85.9506	2919.7	75.6218	2919.7	87.231															31.2	3.73729	27.3	3.33282	31.2	5.22527	27.3125	4.45102	31.2	4.3986
		-3.73792	37.9824		-3.73792	27.0758		2923.56	85.6747	2923.56	85.5492	2923.56	74.9478	2923.56	86.995															31.2571	3.7317	27.3375	3.37223	31.2429	5.25098	27.3375	4.47159	31.2429	4.37209
		-3.73777	38.4222		-3.73777	27.3824		2927.41	85.7392	2927.41	85.2955	2927.41	74.4578	2927.41	86.7736															31.3	3.76521	27.3875	3.38123	31.2857	5.21376	27.3875	4.47842	31.2857	4.38525
		-3.73762	38.6752		-3.73762	27.7525		2931.27	85.8494	2931.27	85.0501	2931.27	74.163	2931.27	86.5542															31.3429	3.78751	27.425	3.38434	31.3429	5.23256	27.425	4.4599	31.3429	4.39579
		-3.73747	38.7676		-3.73747	28.0476		2935.13	86.0001	2935.13	84.767	2935.13	73.9268	2935.13	86.3345															31.4	3.78717	27.475	3.4098	31.3857	5.22886	27.475	4.42474	31.3857	4.38957
		-3.73731	38.6687		-3.73731	28.4035		2938.98	86.1891	2938.98	84.5431	2938.98	73.6426	2938.98	86.129															31.4571	3.80716	27.5125	3.43893	31.4286	5.25672	27.5125	4.41945	31.4286	4.4189
		-3.73716	38.3782		-3.73716	28.851		2942.84	86.3869	2942.84	84.3286	2942.84	73.1702	2942.84	85.9353															31.4857	3.79509	27.55	3.45315	31.4857	5.26298	27.55	4.4044	31.4857	4.4113
		-3.73701	38.0955		-3.73701	29.1637		2946.7	86.5718	2946.7	84.1469	2946.7	72.6604	2946.7	85.7707															31.5429	3.80488	27.6	3.45628	31.5286	5.2761	27.5875	4.41481	31.5286	4.40369
		-3.73685	38.0662		-3.73685	29.1516		2950.55	86.7325	2950.55	84.0988	2950.55	72.3839	2950.55	85.6317															31.5857	3.78558	27.6375	3.48156	31.5714	5.30006	27.6375	4.42078	31.5857	4.41022
		-3.7367	38.2329		-3.7367	28.9216		2954.41	86.8777	2954.41	84.1329	2954.41	72.326	2954.41	85.4941															31.6286	3.80853	27.675	3.5025	31.6143	5.32277	27.675	4.43287	31.6286	4.40652
		-3.73655	38.2375		-3.73655	28.7231		2958.27	87.0057	2958.27	84.2418	2958.27	72.468	2958.27	85.362															31.6857	3.83641	27.725	3.51093	31.6714	5.30786	27.725	4.43578	31.6714	4.42743
		-3.7364	37.8451		-3.7364	28.665		2962.12	87.127	2962.12	84.3735	2962.12	72.7251	2962.12	85.2544															31.7286	3.87307	27.775	3.51663	31.7286	5.31393	27.7625	4.43472	31.7286	4.44814
		-3.73624	37.2178		-3.73624	28.7098		2965.98	87.2247	2965.98	84.423	2965.98	72.863	2965.98	85.1427															31.7714	3.85969	27.8	3.51287	31.7714	5.27134	27.8	4.46986	31.7714	4.48276
		-3.73609	36.6826		-3.73609	28.8387		2969.84	87.3071	2969.84	84.3486	2969.84	72.7319	2969.84	85.0223															31.8286	3.85719	27.85	3.52186	31.8143	5.25761	27.8375	4.46096	31.8143	4.50611
		-3.73594	36.3877		-3.73594	29.0263		2973.7	87.3619	2973.7	84.1674	2973.7	72.3823	2973.7	84.8895															31.8714	3.88772	27.8875	3.51215	31.8571	5.2593	27.8875	4.49856	31.8571	4.50561
		-3.73579	36.2938		-3.73579	29.094		2977.55	87.381	2977.55	83.9138	2977.55	71.9323	2977.55	84.7365															31.9143	3.9053	27.925	3.50754	31.9143	5.2993	27.925	4.49625	31.9	4.52281
		-3.73563	36.3733		-3.73563	28.8501		2981.41	87.3545	2981.41	83.6129	2981.41	71.4341	2981.41	84.541															31.9714	3.89676	27.9625	3.52155	31.9571	5.28678	27.9625	4.52178	31.9571	4.51454
		-3.73548	36.5961		-3.73548	28.4227		2985.27	87.3038	2985.27	83.2978	2985.27	70.9121	2985.27	84.3088															32.0143	3.8925	28	3.54384	32	5.30106	28.0125	4.53556	32.0143	4.54218
		-3.73533	36.7858		-3.73533	28.2145		2989.12	87.2295	2989.12	82.9715	2989.12	70.3983	2989.12	84.0454															32.0571	3.89718	28.05	3.57448	32.0571	5.33059	28.05	4.56024	32.0429	4.55356
		-3.73517	36.7129		-3.73517	28.3773		2992.98	87.1328	2992.98	82.602	2992.98	69.8543	2992.98	83.761															32.1143	3.8855	28.1	3.58161	32.1	5.34066	28.0875	4.56695	32.1	4.54649
		-3.73502	36.4023		-3.73502	28.556		2996.84	87.0081	2996.84	82.1878	2996.84	69.2621	2996.84	83.4394															32.1571	3.87729	28.1375	3.6095	32.1429	5.32828	28.1375	4.58908	32.1429	4.58388
		-3.73487	36.1883		-3.73487	28.3629		3000.7	86.8652	3000.7	81.7648	3000.7	68.6511	3000.7	83.1012															32.2	3.89597	28.175	3.60172	32.2	5.34044	28.175	4.58715	32.2	4.61981
		-3.73472	36.3825		-3.73472	27.9464		3004.55	86.6966	3004.55	81.3331	3004.55	68.0223	3004.55	82.7481															32.2571	3.95154	28.225	3.6007	32.2429	5.33575	28.2125	4.59195	32.2429	4.63553
		-3.73456	36.9527		-3.73456	27.7784		3008.41	86.5301	3008.41	80.9016	3008.41	67.4055	3008.41	82.3972															32.3	3.91076	28.2625	3.59945	32.3	5.33823	28.2625	4.60123	32.2857	4.63011
		-3.73441	37.5735		-3.73441	27.9787		3012.26	86.3315	3012.26	80.4651	3012.26	66.7929	3012.26	82.0321															32.3429	3.91593	28.3	3.6353	32.3286	5.32671	28.3	4.63687	32.3286	4.60095
		-3.73426	37.931		-3.73426	28.1947		3016.12	86.1221	3016.12	80.0232	3016.12	66.182	3016.12	81.6591															32.3857	3.95237	28.35	3.67455	32.3857	5.33711	28.3375	4.62773	32.3857	4.64797
		-3.7341	37.9434		-3.7341	28.1716		3019.98	85.9255	3019.98	79.5957	3019.98	65.6026	3019.98	81.2865															32.4429	3.978	28.3875	3.67602	32.4286	5.33062	28.3875	4.64248	32.4286	4.6443
		-3.73395	37.7645		-3.73395	28.0937		3023.84	85.7191	3023.84	79.1741	3023.84	65.0268	3023.84	80.908															32.5	3.95955	28.425	3.70264	32.4714	5.33854	28.425	4.65805	32.4857	4.63995
		-3.7338	37.626		-3.7338	28.2149		3027.69	85.4912	3027.69	78.7723	3027.69	64.4665	3027.69	80.5369															32.5429	3.9859	28.4625	3.70241	32.5286	5.34882	28.4625	4.65055	32.5286	4.64536
		-3.73365	37.6351		-3.73365	28.4538		3031.55	85.2316	3031.55	78.3636	3031.55	63.9196	3031.55	80.1527															32.5857	4.03563	28.5125	3.7025	32.5857	5.41109	28.5	4.67696	32.5714	4.64643
		-3.73349	37.7194		-3.73349	28.5581		3035.41	84.9638	3035.41	77.9501	3035.41	63.3831	3035.41	79.7521															32.6286	4.04308	28.55	3.68387	32.6286	5.46678	28.55	4.71502	32.6286	4.67231
		-3.73334	37.7963		-3.73334	28.4797		3039.26	84.71	3039.26	77.5611	3039.26	62.8696	3039.26	79.3795															32.6857	4.04519	28.6	3.71057	32.6714	5.47828	28.6	4.75138	32.6714	4.69568
		-3.73319	37.9368		-3.73319	28.3582		3043.12	84.4388	3043.12	77.1816	3043.12	62.3632	3043.12	79.0073															32.7143	4.08261	28.625	3.72534	32.7143	5.53041	28.6375	4.77226	32.7286	4.69574
		-3.73304	38.2437		-3.73304	28.2652		3046.98	84.1418	3046.98	76.7903	3046.98	61.8465	3046.98	78.6203															32.7714	4.13478	28.675	3.74037	32.7714	5.57258	28.675	4.76609	32.7714	4.73949
		-3.73288	38.6046		-3.73288	28.1859		3050.84	83.8235	3050.84	76.3979	3050.84	61.3437	3050.84	78.2296															32.8286	4.17044	28.725	3.74167	32.8143	5.59713	28.725	4.80332	32.8143	4.80934
		-3.73273	38.7491		-3.73273	28.1589		3054.69	83.5	3054.69	76.0209	3054.69	60.8454	3054.69	77.8449															32.8714	4.18968	28.7625	3.75441	32.8571	5.63437	28.7625	4.80795	32.8714	4.83989
		-3.73258	38.569		-3.73258	28.2127		3058.55	83.1599	3058.55	75.6452	3058.55	60.3527	3058.55	77.4506															32.9143	4.18386	28.8125	3.786	32.9143	5.68599	28.8	4.88122	32.9	4.85208
		-3.73242	38.1959		-3.73242	28.2172		3062.41	82.8224	3062.41	75.2815	3062.41	59.8856	3062.41	77.0698															32.9714	4.20479	28.8375	3.78389	32.9571	5.67207	28.85	4.9114	32.9714	4.81638
		-3.73227	37.7462		-3.73227	28.0285		3066.26	82.4481	3066.26	74.9248	3066.26	59.4176	3066.26	76.6898															33.0143	4.20046	28.8875	3.79668	33	5.68425	28.8875	4.90423	33	4.86857
		-3.73212	37.2128		-3.73212	27.7644		3070.12	82.0901	3070.12	74.5677	3070.12	58.9534	3070.12	76.3184															33.0571	4.24772	28.9375	3.81901	33.0571	5.72187	28.925	4.91412	33.0571	4.9041
		-3.73197	36.6773		-3.73197	27.7312		3073.98	81.755	3073.98	74.2297	3073.98	58.5137	3073.98	75.9528															33.1143	4.18488	28.975	3.87375	33.1143	5.77936	28.9625	4.95885	33.1143	4.89759
		-3.73181	36.3524		-3.73181	28.0188		3077.83	81.4109	3077.83	73.9011	3077.83	58.069	3077.83	75.5871															33.1571	4.16877	29.0125	3.87228	33.1571	5.78983	29.0125	4.96195	33.1571	4.91052
		-3.73166	36.2593		-3.73166	28.351		3081.69	81.0793	3081.69	73.5758	3081.69	57.6253	3081.69	75.2235															33.2143	4.16459	29.05	3.86186	33.2	5.80954	29.05	4.97221	33.2	4.94174
		-3.73151	36.1301		-3.73151	28.4192		3085.55	80.8086	3085.55	73.2538	3085.55	57.1951	3085.55	74.8778															33.2571	4.19858	29.0875	3.87351	33.2429	5.81578	29.0875	4.9664	33.2429	4.93213
		-3.73135	35.8778		-3.73135	28.2182		3089.4	80.5728	3089.4	72.9537	3089.4	56.7801	3089.4	74.5512															33.3	4.19011	29.15	3.90161	33.2857	5.85025	29.1375	4.98237	33.3	4.93295
		-3.7312	35.8907		-3.7312	27.9537		3093.26	80.3715	3093.26	72.6552	3093.26	56.3569	3093.26	74.2231															33.3429	4.21142	29.175	3.93701	33.3429	5.88749	29.175	5.01507	33.3429	4.97935
		-3.73105	36.5212		-3.73105	27.7347		3097.12	80.1973	3097.12	72.3592	3097.12	55.9485	3097.12	73.9013															33.4	4.22783	29.225	3.94625	33.3857	5.91735	29.225	5.02626	33.4	5.03737
		-3.7309	37.4512		-3.7309	27.519		3100.97	80.0451	3100.97	72.0661	3100.97	55.5418	3100.97	73.5966															33.4429	4.22488	29.2625	3.95344	33.4429	5.92974	29.2625	5.04899	33.4429	5.07418
		-3.73074	37.9792		-3.73074	27.3037		3104.83	79.9302	3104.83	71.7893	3104.83	55.1433	3104.83	73.3099															33.4857	4.24654	29.3125	3.9832	33.4857	5.94166	29.3	5.06044	33.4857	5.08999
		-3.73059	37.8499		-3.73059	27.2035		3108.69	79.8484	3108.69	71.5254	3108.69	54.7473	3108.69	73.0252															33.5429	4.27446	29.3375	4.00446	33.5286	5.95049	29.35	5.0689	33.5286	5.1537
		-3.73044	37.4266		-3.73044	27.3053		3112.55	79.7586	3112.55	71.2606	3112.55	54.3582	3112.55	72.7348															33.5857	4.31306	29.3875	4.01511	33.5857	5.98308	29.3875	5.02821	33.5857	5.17217
		-3.73028	37.0998		-3.73028	27.5537		3116.4	79.644	3116.4	70.9871	3116.4	53.9561	3116.4	72.4488															33.6429	4.31633	29.4375	4.00557	33.6286	5.99572	29.4375	5.03007	33.6286	5.19353
		-3.73013	36.9621		-3.73013	27.8309		3120.26	79.5227	3120.26	70.7253	3120.26	53.5467	3120.26	72.1632															33.6857	4.37225	29.475	4.02259	33.6714	6.01074	29.475	5.02289	33.6714	5.22621
		-3.72998	37.0632		-3.72998	28.058		3124.12	79.3899	3124.12	70.4502	3124.12	53.1322	3124.12	71.8706															33.7286	4.3862	29.5125	4.05533	33.7286	6.03963	29.5125	4.97617	33.7286	5.24195
		-3.72983	37.4812		-3.72983	28.1689		3127.97	79.2267	3127.97	70.1802	3127.97	52.7415	3127.97	71.5816															33.7857	4.3597	29.5625	4.02992	33.7714	6.05141	29.55	4.95701	33.7714	5.24606
		-3.72967	37.9933		-3.72967	28.1066		3131.83	79.0277	3131.83	69.9214	3131.83	52.3429	3131.83	71.3028															33.8286	4.40141	29.6	4.06404	33.8143	6.07754	29.6	4.96924	33.8143	5.26642
		-3.72952	38.1347		-3.72952	27.9563		3135.69	78.7931	3135.69	69.6723	3135.69	51.95	3135.69	71.0175															33.8714	4.41642	29.65	4.05666	33.8714	6.05472	29.6375	4.99479	33.8714	5.26264
		-3.72937	37.8338		-3.72937	27.9701		3139.54	78.5466	3139.54	69.4152	3139.54	51.5743	3139.54	70.7288															33.9143	4.4155	29.675	4.07613	33.9143	6.08459	29.6875	4.99242	33.9143	5.27066
		-3.72922	37.5961		-3.72922	28.259		3143.4	78.2569	3143.4	69.1637	3143.4	51.2044	3143.4	70.4396															33.9714	4.3806	29.725	4.11206	33.9714	6.10202	29.7125	5.01787	33.9571	5.29041
		-3.72906	37.7773		-3.72906	28.5214		3147.26	77.9464	3147.26	68.9242	3147.26	50.8419	3147.26	70.1513															34.0286	4.37277	29.7625	4.09033	34.0143	6.12098	29.7625	5.04246	34.0143	5.32308
		-3.72891	38.0531		-3.72891	28.3419		3151.11	77.6215	3151.11	68.6975	3151.11	50.4991	3151.11	69.8742															34.0714	4.35805	29.8125	4.0873	34.0571	6.11232	29.8	5.04293	34.0571	5.34006
		-3.72876	37.9584		-3.72876	27.7824		3154.97	77.281	3154.97	68.475	3154.97	50.1521	3154.97	69.596															34.1143	4.38546	29.85	4.06957	34.1	6.11008	29.85	5.05772	34.1143	5.36572
		-3.7286	37.6329		-3.7286	27.3802		3158.83	76.9245	3158.83	68.2723	3158.83	49.8221	3158.83	69.3259															34.1714	4.35573	29.8875	4.0922	34.1571	6.13198	29.8875	5.07465	34.1571	5.39477
		-3.72845	37.5689		-3.72845	27.4291		3162.69	76.56	3162.69	68.0719	3162.69	49.501	3162.69	69.0539															34.2143	4.40575	29.9375	4.10192	34.2	6.13372	29.925	5.1049	34.2	5.41776
		-3.7283	37.8291		-3.7283	27.5534		3166.54	76.1847	3166.54	67.8902	3166.54	49.1978	3166.54	68.7957															34.2571	4.42207	29.975	4.11347	34.2571	6.18159	29.975	5.15601	34.2571	5.4009
		-3.72815	38.019		-3.72815	27.2564		3170.4	75.8161	3170.4	67.6997	3170.4	48.9023	3170.4	68.5494															34.3	4.39577	30.0125	4.12678	34.3	6.20126	30	5.17015	34.2857	5.3844
		-3.72799	37.9569		-3.72799	26.6583		3174.26	75.4471	3174.26	67.5379	3174.26	48.6226	3174.26	68.3201															34.3571	4.42772	30.0625	4.11433	34.3429	6.21021	30.05	5.20758	34.3429	5.40231
		-3.72784	37.8843		-3.72784	26.3387		3178.11	75.0561	3178.11	67.3697	3178.11	48.3356	3178.11	68.0911															34.4	4.44739	30.1	4.12932	34.3857	6.22463	30.0875	5.22435	34.3857	5.43027
		-3.72769	37.9564		-3.72769	26.5614		3181.97	74.6826	3181.97	67.2045	3181.97	48.0843	3181.97	67.8683															34.4429	4.4709	30.1375	4.11861	34.4429	6.22076	30.1375	5.22946	34.4429	5.46097
		-3.72753	37.9561		-3.72753	27.0238		3185.83	74.3281	3185.83	67.0454	3185.83	47.8425	3185.83	67.6525															34.5	4.50866	30.175	4.13843	34.4857	6.19074	30.175	5.22799	34.4857	5.44717
		-3.72738	37.6777		-3.72738	27.3573		3189.68	73.9817	3189.68	66.9074	3189.68	47.6206	3189.68	67.4635															34.5429	4.53009	30.225	4.1506	34.5286	6.17272	30.225	5.25759	34.5429	5.48492
		-3.72723	37.2818		-3.72723	27.5055		3193.54	73.6535	3193.54	66.7832	3193.54	47.4072	3193.54	67.2958															34.5857	4.55885	30.275	4.14875	34.5857	6.17353	30.2625	5.28273	34.5857	5.45733
		-3.72708	37.0642		-3.72708	27.5365		3197.4	73.304	3197.4	66.6751	3197.4	47.2239	3197.4	67.1299															34.6429	4.58474	30.3	4.17449	34.6286	6.17125	30.3	5.28273	34.6286	5.4311
		-3.72692	37.0788		-3.72692	27.4254		3201.26	72.9756	3201.26	66.5969	3201.26	47.0709	3201.26	66.9741															34.7	4.57444	30.35	4.20969	34.6714	6.18252	30.35	5.3109	34.6857	5.43961
		-3.72677	37.1724		-3.72677	27.1849		3205.11	72.693	3205.11	66.5582	3205.11	46.9688	3205.11	66.849															34.7286	4.63467	30.3875	4.24198	34.7286	6.199	30.3875	5.30254	34.7286	5.43884
		-3.72662	37.2469		-3.72662	26.9675		3208.97	72.4279	3208.97	66.5235	3208.97	46.898	3208.97	66.7273															34.7857	4.67052	30.425	4.2534	34.7857	6.26328	30.425	5.28989	34.7714	5.46364
		-3.72647	37.3182		-3.72647	26.8712		3212.83	72.1485	3212.83	66.5075	3212.83	46.8761	3212.83	66.612															34.8286	4.68713	30.475	4.26847	34.8286	6.29108	30.475	5.31675	34.8286	5.41309
		-3.72631	37.3776		-3.72631	26.8083		3216.68	71.8825	3216.68	66.5195	3216.68	46.8864	3216.68	66.5055															34.8714	4.73081	30.5125	4.28273	34.8714	6.34259	30.5125	5.30132	34.8714	5.42692
		-3.72616	37.3443		-3.72616	26.698		3220.54	71.6422	3220.54	66.5838	3220.54	46.9525	3220.54	66.4143															34.9286	4.79083	30.55	4.28306	34.9143	6.3839	30.55	5.33796	34.9143	5.43346
		-3.72601	37.1776		-3.72601	26.6186		3224.4	71.4199	3224.4	66.6601	3224.4	47.0519	3224.4	66.3292															34.9714	4.81579	30.6	4.27169	34.9571	6.42169	30.6	5.34318	34.9571	5.44726
		-3.72585	36.9881		-3.72585	26.6471		3228.25	71.1956	3228.25	66.7571	3228.25	47.2023	3228.25	66.2567															35.0286	4.79151	30.6375	4.26276	35.0143	6.42163	30.6375	5.35189	35.0143	5.46724
		-3.7257	36.9968		-3.7257	26.7158		3232.11	70.9712	3232.11	66.8753	3232.11	47.3778	3232.11	66.1736															35.0714	4.80287	30.6875	4.26099	35.0571	6.42755	30.675	5.34053	35.0571	5.48292
		-3.72555	37.3332		-3.72555	26.7586		3235.97	70.7546	3235.97	67.0276	3235.97	47.5939	3235.97	66.1076															35.1143	4.88117	30.725	4.25498	35.1	6.4887	30.7125	5.35608	35.1143	5.50496
		-3.7254	37.8611		-3.7254	26.8445		3239.82	70.5616	3239.82	67.1913	3239.82	47.8207	3239.82	66.0546															35.1714	4.86562	30.7625	4.25312	35.1571	6.51871	30.7625	5.34028	35.1571	5.5045
		-3.72524	38.3036		-3.72524	27.0292		3243.68	70.3671	3243.68	67.3843	3243.68	48.0846	3243.68	66.0202															35.2143	4.85219	30.8125	4.27039	35.2	6.5099	30.8125	5.35678	35.2	5.5027
		-3.72509	38.5745		-3.72509	27.205		3247.54	70.1865	3247.54	67.578	3247.54	48.3467	3247.54	65.9863															35.2571	4.83177	30.85	4.29758	35.2571	6.5404	30.85	5.35179	35.2429	5.47057
		-3.72494	38.8561		-3.72494	27.2288		3251.39	70.0506	3251.39	67.7901	3251.39	48.6189	3251.39	65.9626															35.3	4.83866	30.8875	4.323	35.3	6.55554	30.8875	5.38524	35.3	5.47836
		-3.72478	39.2476		-3.72478	27.1089		3255.25	69.9028	3255.25	67.9972	3255.25	48.8966	3255.25	65.9267															35.3571	4.85126	30.925	4.31008	35.3429	6.56215	30.925	5.41156	35.3429	5.48208
		-3.72463	39.5032		-3.72463	26.9541		3259.11	69.7813	3259.11	68.2383	3259.11	49.1929	3259.11	65.9167															35.4	4.84782	30.9875	4.31636	35.4	6.591	30.975	5.38276	35.3857	5.51529
		-3.72448	39.3256		-3.72448	26.8219		3262.97	69.6867	3262.97	68.4633	3262.97	49.4678	3262.97	65.9154															35.4429	4.82514	31.0125	4.3302	35.4429	6.62596	31.025	5.42255	35.4429	5.51744
		-3.72433	38.7914		-3.72433	26.6911		3266.82	69.6291	3266.82	68.6956	3266.82	49.7632	3266.82	65.915															35.5	4.78962	31.0625	4.35496	35.5	6.64268	31.0625	5.39651	35.5	5.54117
		-3.72417	38.2737		-3.72417	26.4979		3270.68	69.5963	3270.68	68.9142	3270.68	50.0322	3270.68	65.9243															35.5429	4.82437	31.1	4.3365	35.5286	6.66609	31.1	5.38742	35.5429	5.57111
		-3.72402	38.01		-3.72402	26.1696		3274.54	69.5629	3274.54	69.1235	3274.54	50.2819	3274.54	65.9489															35.5857	4.84057	31.1375	4.35824	35.5857	6.69756	31.1375	5.35142	35.5857	5.63035
		-3.72387	37.9839		-3.72387	25.7516		3278.39	69.5557	3278.39	69.3028	3278.39	50.4941	3278.39	65.9612															35.6429	4.8844	31.1875	4.40784	35.6286	6.68636	31.1875	5.37659	35.6286	5.66222
		-3.72372	38.1529		-3.72372	25.4798		3282.25	69.5814	3282.25	69.4964	3282.25	50.6962	3282.25	65.984															35.6857	4.87824	31.225	4.43217	35.6857	6.7326	31.2125	5.42516	35.6857	5.71378
		-3.72356	38.4912		-3.72356	25.5434		3286.11	69.6103	3286.11	69.6622	3286.11	50.8597	3286.11	66.0028															35.7286	4.89567	31.2625	4.399	35.7286	6.74884	31.2625	5.42267	35.7286	5.78974
		-3.72341	38.8161		-3.72341	25.7609		3289.97	69.6388	3289.97	69.8358	3289.97	51.0358	3289.97	66.0529															35.7857	4.90803	31.3	4.39325	35.7714	6.76542	31.3125	5.41205	35.7714	5.81167
		-3.72326	38.8803		-3.72326	25.7679		3293.82	69.6706	3293.82	69.9975	3293.82	51.1678	3293.82	66.0913															35.8286	4.93781	31.35	4.42822	35.8286	6.79374	31.35	5.41891	35.8286	5.82427
		-3.7231	38.7144		-3.7231	25.5747		3297.68	69.7332	3297.68	70.1454	3297.68	51.2834	3297.68	66.1314															35.8857	4.9678	31.3875	4.43803	35.8714	6.82001	31.3875	5.42072	35.8714	5.80886
		-3.72295	38.6157		-3.72295	25.5924		3301.53	69.7959	3301.53	70.2725	3301.53	51.3775	3301.53	66.1688															35.9286	4.97877	31.4375	4.45774	35.9143	6.85195	31.4375	5.42784	35.9286	5.85634
		-3.7228	38.7137		-3.7228	25.9887		3305.39	69.8618	3305.39	70.4264	3305.39	51.4847	3305.39	66.224															35.9857	4.96585	31.475	4.46794	35.9714	6.86198	31.475	5.41175	35.9714	5.85778
		-3.72265	38.8001		-3.72265	26.3699		3309.25	69.9032	3309.25	70.5492	3309.25	51.56	3309.25	66.2628															36.0143	4.97921	31.525	4.52601	36.0143	6.84531	31.5	5.42673	36.0143	5.87825
		-3.72249	38.6916		-3.72249	26.3534		3313.11	69.9456	3313.11	70.6775	3313.11	51.6488	3313.11	66.2945															36.0714	5.00301	31.55	4.54961	36.0714	6.85654	31.55	5.39515	36.0714	5.89342
		-3.72234	38.4999		-3.72234	26.1336		3316.96	70.0073	3316.96	70.8081	3316.96	51.7296	3316.96	66.3126															36.1143	4.98124	31.6	4.53628	36.1143	6.83351	31.6	5.399	36.1143	5.91108
		-3.72219	38.3898		-3.72219	26.1504		3320.82	70.0764	3320.82	70.9589	3320.82	51.8355	3320.82	66.3518															36.1714	4.9911	31.6375	4.52147	36.1571	6.85217	31.6375	5.40834	36.1571	5.96004
		-3.72203	38.3135		-3.72203	26.468		3324.68	70.126	3324.68	71.0861	3324.68	51.9324	3324.68	66.3927															36.2143	5.0451	31.6875	4.5351	36.2	6.8961	31.675	5.42562	36.2143	5.92757
		-3.72188	38.1773		-3.72188	26.8487		3328.53	70.1708	3328.53	71.2229	3328.53	52.0434	3328.53	66.4387															36.2571	5.03789	31.725	4.53975	36.2571	6.88792	31.7125	5.45108	36.2571	5.95997
		-3.72173	38.059		-3.72173	27.2257		3332.39	70.2237	3332.39	71.3507	3332.39	52.1448	3332.39	66.484															36.3143	5.03665	31.7625	4.57397	36.3	6.93237	31.7625	5.45653	36.3	5.98604
		-3.72158	38.0281		-3.72158	27.6667		3336.25	70.2694	3336.25	71.5064	3336.25	52.2689	3336.25	66.5408															36.3571	5.02142	31.8125	4.58493	36.3429	6.94665	31.8	5.50729	36.3429	6.02711
		-3.72142	37.9255		-3.72142	28.0017		3340.11	70.3227	3340.11	71.6561	3340.11	52.3846	3340.11	66.5899															36.4	5.06519	31.85	4.54716	36.4	6.95657	31.85	5.49486	36.4	6.09609
		-3.72127	37.597		-3.72127	27.9558		3343.96	70.3819	3343.96	71.823	3343.96	52.517	3343.96	66.6589															36.4571	5.06007	31.8875	4.5266	36.4429	6.97878	31.8875	5.48778	36.4429	6.11411
		-3.72112	37.2506		-3.72112	27.6472		3347.82	70.4254	3347.82	71.9836	3347.82	52.6471	3347.82	66.7389															36.5	5.09738	31.9375	4.57265	36.4857	6.99841	31.925	5.50426	36.5	6.17921
		-3.72097	37.2774		-3.72097	27.5188		3351.68	70.491	3351.68	72.1606	3351.68	52.8196	3351.68	66.8454															36.5429	5.10979	31.975	4.60575	36.5286	7.03496	31.9875	5.53603	36.5429	6.22556
		-3.72081	37.7209		-3.72081	27.7106		3355.53	70.5466	3355.53	72.3219	3355.53	52.9735	3355.53	66.9329															36.5857	5.19557	32.0125	4.61482	36.5857	7.07085	32.0125	5.5618	36.5857	6.26405
		-3.72066	38.166		-3.72066	27.8798		3359.39	70.6291	3359.39	72.5149	3359.39	53.1892	3359.39	67.05															36.6429	5.17477	32.0625	4.65946	36.6429	7.14128	32.0625	5.61625	36.6429	6.27808
		-3.72051	38.2089		-3.72051	27.7512		3363.25	70.7241	3363.25	72.7122	3363.25	53.4232	3363.25	67.1778															36.6857	5.18004	32.1	4.66621	36.6857	7.14343	32.1	5.62006	36.6857	6.31112
		-3.72035	37.8662		-3.72035	27.5068		3367.1	70.816	3367.1	72.9412	3367.1	53.6841	3367.1	67.3299															36.7429	5.23831	32.1375	4.66263	36.7286	7.15481	32.1375	5.64776	36.7286	6.36314
		-3.7202	37.4687		-3.7202	27.4599		3370.96	70.9181	3370.96	73.1919	3370.96	53.9464	3370.96	67.4887															36.7857	5.23056	32.1875	4.72748	36.7857	7.13889	32.1875	5.66091	36.7857	6.36457
		-3.72005	37.3085		-3.72005	27.6032		3374.82	71.0436	3374.82	73.4659	3374.82	54.2702	3374.82	67.6749															36.8286	5.24016	32.225	4.7598	36.8286	7.14666	32.225	5.70677	36.8286	6.40124
		-3.7199	37.458		-3.7199	27.6779		3378.67	71.1786	3378.67	73.7172	3378.67	54.6037	3378.67	67.8657															36.8857	5.27472	32.2625	4.82048	36.8714	7.14801	32.2625	5.73852	36.8714	6.39967
		-3.71974	37.7846		-3.71974	27.5179		3382.53	71.3289	3382.53	73.9898	3382.53	54.9826	3382.53	68.0756															36.9286	5.30397	32.3125	4.84698	36.9286	7.16109	32.3125	5.76259	36.9143	6.45005
		-3.71959	38.038		-3.71959	27.1623		3386.39	71.4897	3386.39	74.2708	3386.39	55.3717	3386.39	68.2866															36.9714	5.35547	32.35	4.88407	36.9714	7.20761	32.35	5.74983	36.9714	6.43407
		-3.71944	37.999		-3.71944	26.7431		3390.24	71.6916	3390.24	74.5997	3390.24	55.8207	3390.24	68.5442															37.0429	5.36972	32.3875	4.9013	37.0143	7.24472	32.4	5.78214	37.0143	6.46564
		-3.71928	37.6827		-3.71928	26.3911		3394.1	71.8611	3394.1	74.9097	3394.1	56.2634	3394.1	68.806															37.0714	5.36581	32.4375	4.9235	37.0571	7.2807	32.425	5.81948	37.0571	6.4709
		-3.71913	37.3714		-3.71913	26.1785		3397.96	72.0627	3397.96	75.2387	3397.96	56.743	3397.96	69.0838															37.1286	5.4021	32.475	4.96461	37.1143	7.32377	32.475	5.81155	37.1143	6.45006
		-3.71898	37.3563		-3.71898	26.0827		3401.82	72.289	3401.82	75.5617	3401.82	57.2032	3401.82	69.352															37.1714	5.40029	32.525	4.94678	37.1571	7.34008	32.525	5.83921	37.1571	6.43601
		-3.71883	37.6291		-3.71883	26.0764		3405.67	72.5318	3405.67	75.8948	3405.67	57.6934	3405.67	69.6536															37.2143	5.43276	32.5625	4.96531	37.2143	7.35674	32.5625	5.83866	37.2143	6.42459
		-3.71867	37.8941		-3.71867	26.2378		3409.53	72.7793	3409.53	76.2156	3409.53	58.1719	3409.53	69.9438															37.2571	5.44402	32.6125	4.95162	37.2571	7.38618	32.6	5.85391	37.2571	6.46534
		-3.71852	37.8993		-3.71852	26.6077		3413.39	73.056	3413.39	76.5775	3413.39	58.6729	3413.39	70.2637															37.3	5.44063	32.65	4.96545	37.3	7.40171	32.65	5.88496	37.3	6.47229
		-3.71837	37.697		-3.71837	26.9371		3417.24	73.3229	3417.24	76.9256	3417.24	59.1497	3417.24	70.5951															37.3571	5.44402	32.6875	5.00172	37.3571	7.4425	32.6875	5.90093	37.3571	6.48344
		-3.71821	37.5347		-3.71821	26.8101		3421.1	73.546	3421.1	77.2859	3421.1	59.6506	3421.1	70.9323															37.4	5.46695	32.725	4.98388	37.3857	7.45871	32.725	5.92616	37.4	6.50275
		-3.71806	37.5477		-3.71806	26.1518		3424.96	73.827	3424.96	77.66	3424.96	60.1276	3424.96	71.2674															37.4571	5.48213	32.775	5.00159	37.4429	7.49873	32.7625	5.94295	37.4429	6.53165
		-3.71791	37.6504		-3.71791	25.4483		3428.81	74.1732	3428.81	78.0604	3428.81	60.626	3428.81	71.6518															37.5	5.50138	32.8125	5.0214	37.4857	7.5157	32.8	5.9487	37.5	6.54209
		-3.71776	37.7079		-3.71776	25.2843		3432.67	74.4791	3432.67	78.4059	3432.67	61.0804	3432.67	72.0225															37.5571	5.47736	32.85	5.03536	37.5429	7.52154	32.85	5.95138	37.5429	6.56314
		-3.7176	37.6997		-3.7176	25.7218		3436.53	74.813	3436.53	78.7677	3436.53	61.5534	3436.53	72.3951															37.6	5.48907	32.9	5.06054	37.5857	7.53128	32.8875	5.97254	37.5857	6.57974
		-3.71745	37.6737		-3.71745	26.2767		3440.39	75.1365	3440.39	79.0931	3440.39	62.0043	3440.39	72.7481															37.6429	5.57876	32.9375	5.06268	37.6429	7.58735	32.9375	6.02004	37.6286	6.58643
		-3.7173	37.6371		-3.7173	26.4815		3444.24	75.4694	3444.24	79.441	3444.24	62.4863	3444.24	73.1234															37.6857	5.58331	32.975	5.07368	37.6857	7.59778	32.9875	6.03298	37.6857	6.63134
		-3.71715	37.5778		-3.71715	26.3474		3448.1	75.7689	3448.1	79.7908	3448.1	62.9211	3448.1	73.4839															37.7429	5.59938	33.0125	5.06836	37.7286	7.62305	33.0125	6.0565	37.7286	6.63382
		-3.71699	37.5232		-3.71699	26.2297		3451.96	76.1503	3451.96	80.1719	3451.96	63.4128	3451.96	73.9091															37.7857	5.55478	33.0625	5.07847	37.7714	7.61194	33.0625	6.0672	37.7714	6.68309
		-3.71684	37.4871		-3.71684	26.3263		3455.81	76.5296	3455.81	80.5273	3455.81	63.949	3455.81	74.3309															37.8429	5.57128	33.1125	5.12021	37.8286	7.64094	33.1	6.09917	37.8286	6.69245
		-3.71669	37.4062		-3.71669	26.4453		3459.67	76.9085	3459.67	80.8947	3459.67	64.5414	3459.67	74.7551															37.8857	5.59004	33.1375	5.14252	37.8714	7.66024	33.15	6.0906	37.8714	6.72252
		-3.71653	37.2259		-3.71653	26.3203		3463.53	77.2671	3463.53	81.2638	3463.53	65.1325	3463.53	75.1551															37.9286	5.56795	33.1875	5.11919	37.9143	7.68674	33.1875	6.16069	37.9286	6.73082
		-3.71638	37.0153		-3.71638	26.0409		3467.38	77.6617	3467.38	81.6896	3467.38	65.7959	3467.38	75.579															37.9714	5.59589	33.2375	5.128	37.9857	7.72107	33.225	6.12871	37.9714	6.73788
		-3.71623	36.9117		-3.71623	25.971		3471.24	78.0571	3471.24	82.1064	3471.24	66.4573	3471.24	75.9955															38.0286	5.62033	33.275	5.15205	38.0286	7.70345	33.275	6.1914	38.0143	6.74918
		-3.71608	36.9761		-3.71608	26.2369		3475.1	78.4524	3475.1	82.5418	3475.1	67.1649	3475.1	76.4419															38.0857	5.63341	33.325	5.13828	38.0714	7.77178	33.3125	6.23479	38.0714	6.77535
		-3.71592	37.186		-3.71592	26.5283		3478.95	78.8319	3478.95	82.9622	3478.95	67.8635	3478.95	76.8572															38.1286	5.62926	33.35	5.11597	38.1143	7.79847	33.35	6.23222	38.1	6.76489
		-3.71577	37.5176		-3.71577	26.5211		3482.81	79.1924	3482.81	83.3986	3482.81	68.6109	3482.81	77.2744															38.1714	5.60402	33.3875	5.1676	38.1571	7.80679	33.3875	6.28433	38.1571	6.77743
		-3.71562	37.9128		-3.71562	26.2854		3486.67	79.5853	3486.67	83.8203	3486.67	69.3369	3486.67	77.7045															38.2143	5.62538	33.425	5.21414	38.2143	7.81535	33.4375	6.31276	38.2	6.8086
		-3.71546	38.2063		-3.71546	26.1092		3490.53	80.0189	3490.53	84.2658	3490.53	70.0758	3490.53	78.1444															38.2571	5.62161	33.475	5.2178	38.2571	7.8776	33.475	6.32668	38.2571	6.82476
		-3.71531	38.2427		-3.71531	26.091		3494.38	80.4239	3494.38	84.6902	3494.38	70.7839	3494.38	78.5771															38.3143	5.6207	33.525	5.2411	38.3	7.90555	33.5125	6.34419	38.3	6.88624
		-3.71516	38.0798		-3.71516	26.1258		3498.24	80.8209	3498.24	85.1205	3498.24	71.4885	3498.24	79.0286															38.3571	5.6434	33.5625	5.30219	38.3429	7.90625	33.5625	6.33951	38.3571	6.877
		-3.71501	37.9442		-3.71501	26.1409		3502.1	81.166	3502.1	85.519	3502.1	72.1652	3502.1	79.4712															38.4143	5.66241	33.6125	5.30511	38.4	7.91709	33.6	6.35984	38.4	6.91424
		-3.71485	37.9583		-3.71485	26.098		3505.95	81.5355	3505.95	85.9118	3505.95	72.8372	3505.95	79.8958															38.4571	5.6798	33.65	5.28353	38.4571	7.96979	33.65	6.37762	38.4571	6.92707
		-3.7147	38.0294		-3.7147	25.9034		3509.81	81.9471	3509.81	86.3063	3509.81	73.4741	3509.81	80.2998															38.5	5.68767	33.6875	5.2579	38.5	8.003	33.6875	6.38896	38.5	6.96334
		-3.71455	38.0416		-3.71455	25.5993		3513.67	82.3727	3513.67	86.7054	3513.67	74.1201	3513.67	80.7457															38.5571	5.7019	33.725	5.26493	38.5429	8.062	33.7375	6.41487	38.5429	6.98413
		-3.7144	38.0237		-3.7144	25.5141		3517.52	82.819	3517.52	87.0992	3517.52	74.7213	3517.52	81.2117															38.6	5.69857	33.775	5.30392	38.5857	8.08045	33.775	6.39177	38.5857	6.95121
		-3.71424	38.0542		-3.71424	25.89		3521.38	83.1873	3521.38	87.4605	3521.38	75.2816	3521.38	81.6654															38.6429	5.72838	33.8125	5.35196	38.6429	8.08733	33.825	6.44219	38.6286	7.01832
		-3.71409	38.1063		-3.71409	26.4399		3525.24	83.5186	3525.24	87.761	3525.24	75.7739	3525.24	82.0791															38.7	5.72674	33.85	5.33184	38.6857	8.13503	33.85	6.42915	38.6857	7.01451
		-3.71394	38.0754		-3.71394	26.6618		3529.09	83.8903	3529.09	88.0777	3529.09	76.2947	3529.09	82.5075															38.7429	5.70132	33.9	5.36916	38.7429	8.15289	33.9	6.42997	38.7286	7.05258
		-3.71378	37.9168		-3.71378	26.5606		3532.95	84.3716	3532.95	88.4583	3532.95	76.9044	3532.95	82.9638															38.7857	5.72494	33.9375	5.3922	38.7714	8.18795	33.9375	6.44021	38.7857	7.07838
		-3.71363	37.6891		-3.71363	26.623		3536.81	84.7976	3536.81	88.8725	3536.81	77.6378	3536.81	83.4183															38.8429	5.75233	33.975	5.43404	38.8286	8.21884	33.9875	6.50306	38.8286	7.0957
		-3.71348	37.4818		-3.71348	27.0194		3540.67	85.258	3540.67	89.327	3540.67	78.43	3540.67	83.8798															38.8857	5.80575	34.025	5.49866	38.8714	8.24669	34.0125	6.48971	38.8714	7.15265
		-3.71333	37.3336		-3.71333	27.2904		3544.52	85.6199	3544.52	89.7662	3544.52	79.2594	3544.52	84.32															38.9286	5.82609	34.0625	5.47953	38.9286	8.26708	34.0625	6.50542	38.9286	7.15881
		-3.71317	37.2433		-3.71317	27.0253		3548.38	85.9446	3548.38	90.1499	3548.38	80.0495	3548.38	84.7259															38.9857	5.85986	34.1125	5.49624	38.9714	8.30082	34.1	6.5069	38.9714	7.18209
		-3.71302	37.2542		-3.71302	26.4612		3552.24	86.3714	3552.24	90.5418	3552.24	80.8036	3552.24	85.179															39.0286	5.83771	34.15	5.53149	39.0286	8.27879	34.15	6.57711	39.0143	7.17608
		-3.71287	37.4829		-3.71287	26.1227		3556.09	86.819	3556.09	90.9276	3556.09	81.5055	3556.09	85.6323															39.0857	5.91203	34.1875	5.50441	39.0714	8.26282	34.2	6.53886	39.0714	7.1793
		-3.71271	37.9673		-3.71271	26.1467		3559.95	87.3239	3559.95	91.3476	3559.95	82.2287	3559.95	86.1257															39.1143	5.93571	34.2375	5.52262	39.1143	8.3138	34.2375	6.60897	39.1143	7.16872
		-3.71256	38.4633		-3.71256	26.2554		3563.81	87.693	3563.81	91.6796	3563.81	82.8823	3563.81	86.5486															39.1714	5.9786	34.2625	5.57243	39.1714	8.32775	34.2625	6.61774	39.1714	7.18729
		-3.71241	38.5639		-3.71241	26.2093		3567.66	87.8681	3567.66	91.9267	3567.66	83.4843	3567.66	86.8739															39.2143	5.99368	34.3125	5.54694	39.2	8.33257	34.3125	6.63559	39.2143	7.21466
		-3.71226	38.1396		-3.71226	26.0062		3571.52	88.3771	3571.52	92.2957	3571.52	84.1207	3571.52	87.3034															39.2571	6.07163	34.35	5.56401	39.2571	8.33471	34.35	6.67092	39.2571	7.23694
		-3.7121	37.532		-3.7121	25.7752		3575.38	88.943	3575.38	92.6996	3575.38	84.8071	3575.38	87.789															39.3143	6.1121	34.3875	5.59873	39.3143	8.34555	34.4	6.67341	39.3143	7.2619
		-3.71195	37.1383		-3.71195	25.6968		3579.24	89.3565	3579.24	93.0278	3579.24	85.4494	3579.24	88.2135															39.3571	6.11724	34.4375	5.60577	39.3571	8.37835	34.425	6.68517	39.3571	7.23875
		-3.7118	36.9386		-3.7118	25.9085		3583.09	89.817	3583.09	93.3861	3583.09	86.1328	3583.09	88.6832															39.4143	6.16947	34.4875	5.62962	39.4	8.38498	34.475	6.73907	39.4	7.24695
		-3.71165	36.6604		-3.71165	26.2748		3586.95	90.0424	3586.95	93.6472	3586.95	86.7074	3586.95	89.0123															39.4571	6.15134	34.525	5.60409	39.4571	8.40169	34.525	6.70636	39.4429	7.25003
		-3.71149	36.3026		-3.71149	26.3906		3590.81	90.4387	3590.81	93.9678	3590.81	87.322	3590.81	89.3973															39.5	6.20731	34.5625	5.60686	39.5	8.42903	34.5625	6.69086	39.5	7.25505
		-3.71134	36.1684		-3.71134	26.0327		3594.66	90.903	3594.66	94.2985	3594.66	87.9343	3594.66	89.8102															39.5571	6.25827	34.6	5.58326	39.5429	8.43682	34.6	6.7204	39.5429	7.28576
		-3.71119	36.3771		-3.71119	25.4959		3598.52	91.2821	3598.52	94.6005	3598.52	88.5586	3598.52	90.1922															39.6	6.27986	34.6375	5.62122	39.6	8.44973	34.65	6.75752	39.6	7.31808
		-3.71103	36.6898		-3.71103	25.2409		3602.38	91.7756	3602.38	94.9339	3602.38	89.1686	3602.38	90.6157															39.6429	6.29109	34.6875	5.62706	39.6429	8.48967	34.6875	6.78722	39.6429	7.34878
		-3.71088	36.9162		-3.71088	25.3182		3606.23	92.2819	3606.23	95.2718	3606.23	89.7962	3606.23	91.0562															39.6857	6.32657	34.7375	5.62228	39.6857	8.52635	34.725	6.82621	39.6857	7.35493
		-3.71073	37.1765		-3.71073	25.409		3610.09	92.6122	3610.09	95.5364	3610.09	90.3651	3610.09	91.3984															39.7429	6.33845	34.775	5.60433	39.7286	8.52452	34.775	6.8545	39.7286	7.34117
		-3.71058	37.5912		-3.71058	25.3677		3613.95	92.9811	3613.95	95.836	3613.95	90.9705	3613.95	91.7693															39.8	6.34403	34.8125	5.56541	39.7857	8.50464	34.8125	6.87976	39.7857	7.38192
		-3.71042	37.9707		-3.71042	25.4027		3617.8	93.2817	3617.8	96.0653	3617.8	91.4823	3617.8	92.1027															39.8286	6.35139	34.85	5.5954	39.8286	8.52647	34.8625	6.89889	39.8286	7.38761
		-3.71027	38.0509		-3.71027	25.6797		3621.66	93.729	3621.66	96.3725	3621.66	92.0446	3621.66	92.5638															39.8857	6.44136	34.9	5.59667	39.8714	8.55132	34.9	6.91078	39.8714	7.37121
		-3.71012	37.8513		-3.71012	26.0293		3625.52	94.2631	3625.52	96.7481	3625.52	92.6441	3625.52	93.116															39.9286	6.47773	34.9375	5.58793	39.9286	8.57686	34.9375	6.93752	39.9286	7.39673
		-3.70996	37.5836		-3.70996	26.1929		3629.38	94.4411	3629.38	96.9032	3629.38	93.097	3629.38	93.4618															39.9714	6.54031	34.975	5.61362	39.9714	8.60773	34.9875	6.98797	39.9714	7.39248
		-3.70981	37.333		-3.70981	26.173		3633.23	94.8827	3633.23	97.159	3633.23	93.6039	3633.23	93.9059															40.0286	6.55012	35.025	5.59517	40.0143	8.62409	35.025	7.01792	40.0286	7.40999
		-3.70966	37.0628		-3.70966	26.1479		3637.09	95.4531	3637.09	97.4914	3637.09	94.1927	3637.09	94.4325															40.0714	6.50288	35.0625	5.61794	40.0714	8.65703	35.0625	7.03991	40.0714	7.40395
		-3.70951	36.8284		-3.70951	26.1471		3640.95	95.927	3640.95	97.7875	3640.95	94.7582	3640.95	94.933															40.1286	6.56176	35.1125	5.59182	40.1143	8.68021	35.1	7.08207	40.1143	7.41132
		-3.70935	36.7627		-3.70935	26.0095		3644.8	96.3629	3644.8	98.1212	3644.8	95.3674	3644.8	95.4613															40.1714	6.55861	35.15	5.60087	40.1714	8.72859	35.15	7.13693	40.1571	7.4472
		-3.7092	36.8813		-3.7092	25.6902		3648.66	96.2841	3648.66	98.1454	3648.66	95.6696	3648.66	95.6516															40.2143	6.64279	35.1875	5.59427	40.2143	8.77203	35.1875	7.15432	40.2143	7.48585
		-3.70905	37.0894		-3.70905	25.4443		3652.52	96.5135	3652.52	98.2695	3652.52	95.9806	3652.52	95.9658															40.2571	6.63428	35.2375	5.59791	40.2571	8.81534	35.225	7.20802	40.2571	7.51035
		-3.70889	37.3357		-3.70889	25.5566		3656.37	96.9615	3656.37	98.5362	3656.37	96.4298	3656.37	96.4031															40.3143	6.67728	35.275	5.58611	40.3143	8.83262	35.275	7.21512	40.3	7.53188
		-3.70874	37.5913		-3.70874	25.9341		3660.23	97.3013	3660.23	98.7632	3660.23	96.8621	3660.23	96.7919															40.3714	6.73938	35.3125	5.63562	40.3571	8.87079	35.325	7.24811	40.3571	7.59645
		-3.70859	37.7069		-3.70859	26.141		3664.09	97.6851	3664.09	99.0424	3664.09	97.3325	3664.09	97.2428															40.4286	6.71109	35.3625	5.64439	40.4	8.83022	35.3625	7.32974	40.4143	7.65367
		-3.70844	37.4919		-3.70844	25.9142		3667.94	97.8756	3667.94	99.2309	3667.94	97.733	3667.94	97.6048															40.4571	6.75557	35.4	5.61822	40.4571	8.89238	35.4	7.34115	40.4429	7.68103
		-3.70828	36.9645		-3.70828	25.5182		3671.8	97.7731	3671.8	99.2164	3671.8	97.9207	3671.8	97.7522															40.5	6.75075	35.4375	5.66514	40.5143	8.89941	35.4375	7.34287	40.5	7.67006
		-3.70813	36.3811		-3.70813	25.4368		3675.66	97.6511	3675.66	99.1481	3675.66	97.9716	3675.66	97.7594															40.5571	6.79352	35.4875	5.75368	40.5429	8.91382	35.4875	7.38693	40.5429	7.7449
		-3.70798	35.9666		-3.70798	25.7908		3679.51	97.8832	3679.51	99.2544	3679.51	98.1286	3679.51	97.9353															40.6	6.79728	35.525	5.75957	40.6	8.97592	35.525	7.39171	40.6	7.76902
		-3.70783	35.7199		-3.70783	26.228		3683.37	98.303	3683.37	99.5536	3683.37	98.5532	3683.37	98.3713															40.6429	6.90659	35.5625	5.7892	40.6429	9.04177	35.5625	7.42342	40.6286	7.8171
		-3.70767	35.5234		-3.70767	26.3603		3687.23	98.3401	3687.23	99.6649	3687.23	98.7613	3687.23	98.5924															40.7	6.82699	35.6125	5.82712	40.6857	9.06384	35.6	7.47056	40.6857	7.85993
		-3.70752	35.3599		-3.70752	26.14		3691.09	97.9771	3691.09	99.4407	3691.09	98.5686	3691.09	98.4207															40.7429	6.87955	35.65	5.8387	40.7429	9.08015	35.6375	7.48689	40.7429	7.88599
		-3.70737	35.3551		-3.70737	25.805		3694.94	98.2092	3694.94	99.5839	3694.94	98.7579	3694.94	98.6281															40.8	6.93244	35.6875	5.83343	40.7857	9.12337	35.6875	7.4995	40.7857	7.88704
		-3.70721	35.6228		-3.70721	25.6286		3698.8	98.4102	3698.8	99.7411	3698.8	99.0002	3698.8	98.8711															40.8429	6.9654	35.725	5.87527	40.8286	9.15511	35.7375	7.51	40.8286	7.88544
		-3.70706	36.0982		-3.70706	25.7426		3702.66	98.3818	3702.66	99.731	3702.66	99.0475	3702.66	98.9347															40.8857	6.99808	35.775	5.90726	40.8714	9.20203	35.775	7.51141	40.8857	7.91902
		-3.70691	36.5505		-3.70691	26.0446		3706.51	98.5252	3706.51	99.85	3706.51	99.2514	3706.51	99.1728															40.9286	7.01836	35.8125	5.9819	40.9286	9.23664	35.8125	7.52816	40.9286	7.9394
		-3.70676	36.8007		-3.70676	26.2427		3710.37	98.3837	3710.37	99.7561	3710.37	99.1858	3710.37	99.1578															40.9857	7.0214	35.85	5.98701	40.9714	9.24405	35.8625	7.51916	40.9714	7.96231
		-3.7066	36.9192		-3.7066	26.1446		3714.23	98.3911	3714.23	99.6632	3714.23	99.0879	3714.23	99.0895															41.0429	7.01433	35.9	6.03366	41.0286	9.2716	35.9	7.5721	41.0143	7.99665
		-3.70645	37.1407		-3.70645	25.9062		3718.08	98.6481	3718.08	99.8502	3718.08	99.3564	3718.08	99.3656															41.0714	6.98522	35.95	5.99686	41.0714	9.29681	35.95	7.53904	41.0714	8.02033
		-3.7063	37.5657		-3.7063	25.8348		3721.94	98.5438	3721.94	99.8556	3721.94	99.4144	3721.94	99.4185															41.1286	7.01915	35.9875	6.04228	41.1286	9.27968	35.975	7.5755	41.1143	8.09926
		-3.70614	38.0241		-3.70614	25.9602		3725.8	98.4052	3725.8	99.8033	3725.8	99.3467	3725.8	99.3625															41.1714	7.06307	36.025	6.01387	41.1714	9.33822	36.025	7.59922	41.1714	8.13308
		-3.70599	38.275		-3.70599	26.0324		3729.66	98.5829	3729.66	99.9319	3729.66	99.5372	3729.66	99.5631															41.2143	7.10085	36.0625	6.0248	41.2143	9.33874	36.0625	7.54767	41.2143	8.17379
		-3.70584	38.2568		-3.70584	25.9649		3733.51	98.4887	3733.51	99.8612	3733.51	99.5494	3733.51	99.5772															41.2571	7.11282	36.1125	5.99387	41.2571	9.35148	36.1	7.51253	41.2571	8.24012
		-3.70569	38.0817		-3.70569	25.9744		3737.37	98.2734	3737.37	99.6458	3737.37	99.2561	3737.37	99.3444															41.3143	7.14032	36.15	5.98503	41.3	9.37116	36.15	7.54157	41.3143	8.26795
		-3.70553	37.8633		-3.70553	26.1791		3741.23	98.6152	3741.23	99.871	3741.23	99.54	3741.23	99.6155															41.3714	7.20628	36.1875	6.00571	41.3571	9.41448	36.1875	7.57331	41.3571	8.29868
		-3.70538	37.6234		-3.70538	26.3531		3745.08	98.5803	3745.08	99.8618	3745.08	99.6086	3745.08	99.658															41.4143	7.22762	36.2375	6.0297	41.4143	9.42695	36.2375	7.58294	41.4	8.33049
		-3.70523	37.3449		-3.70523	26.2653		3748.94	98.4041	3748.94	99.6909	3748.94	99.4601	3748.94	99.5068															41.4571	7.19902	36.275	6.01487	41.4571	9.45092	36.275	7.5677	41.4429	8.40008
		-3.70508	37.0612		-3.70508	26.0218		3752.8	98.3933	3752.8	99.5783	3752.8	99.2834	3752.8	99.3332															41.5143	7.21842	36.3125	6.0242	41.5	9.47063	36.3125	7.58565	41.4857	8.42047
		-3.70492	36.8796		-3.70492	25.8538		3756.65	98.6694	3756.65	99.7529	3756.65	99.4383	3756.65	99.5279															41.5714	7.25476	36.3625	6.0396	41.5429	9.47412	36.3625	7.59563	41.5429	8.49792
		-3.70477	36.8895		-3.70477	25.7869		3760.51	98.7313	3760.51	99.7934	3760.51	99.4742	3760.51	99.5861															41.6	7.25384	36.4125	6.05571	41.6	9.50747	36.4	7.60397	41.6	8.54513
		-3.70462	37.0181		-3.70462	25.7467		3764.37	98.8508	3764.37	99.8822	3764.37	99.5935	3764.37	99.6922															41.6429	7.32798	36.4375	6.11907	41.6429	9.54773	36.4375	7.62548	41.6429	8.61114
		-3.70446	37.063		-3.70446	25.7938		3768.22	98.7787	3768.22	99.8218	3768.22	99.5424	3768.22	99.6269															41.7	7.37094	36.4875	6.13935	41.7	9.53531	36.475	7.57538	41.6857	8.63596
		-3.70431	36.9703		-3.70431	25.9699		3772.08	98.7841	3772.08	99.7975	3772.08	99.51	3772.08	99.593															41.7429	7.41064	36.525	6.12259	41.7429	9.57487	36.525	7.61172	41.7429	8.64968
		-3.70416	36.973		-3.70416	26.0736		3775.94	98.9319	3775.94	99.9022	3775.94	99.6557	3775.94	99.7413															41.8	7.4758	36.5625	6.15533	41.8	9.59106	36.5625	7.63886	41.7857	8.699
		-3.70401	37.2579		-3.70401	25.895		3779.8	98.8735	3779.8	99.8649	3779.8	99.6279	3779.8	99.7232															41.8429	7.50074	36.6125	6.16883	41.8286	9.60465	36.6125	7.64127	41.8286	8.71599
		-3.70385	37.5939		-3.70385	25.5819		3783.65	98.8145	3783.65	99.8125	3783.65	99.5658	3783.65	99.6543															41.8857	7.58023	36.6625	6.21736	41.8857	9.66309	36.65	7.70219	41.8857	8.75355
		-3.7037	37.5854		-3.7037	25.4621		3787.51	98.8699	3787.51	99.8271	3787.51	99.5939	3787.51	99.6633															41.9429	7.63393	36.6875	6.2183	41.9286	9.67866	36.6875	7.7436	41.9286	8.82768
		-3.70355	37.288		-3.70355	25.5523		3791.37	98.9778	3791.37	99.9062	3791.37	99.7069	3791.37	99.7754															41.9857	7.65517	36.7375	6.24946	41.9714	9.73595	36.7375	7.7685	41.9857	8.83126
		-3.70339	37.2063		-3.70339	25.5608		3795.22	99.0199	3795.22	99.9883	3795.22	99.8308	3795.22	99.9024															42.0286	7.74175	36.775	6.26282	42.0286	9.76778	36.775	7.79148	42.0286	8.85437
		-3.70324	37.5455		-3.70324	25.3703		3799.08	98.82	3799.08	99.9017	3799.08	99.7643	3799.08	99.8179															42.0857	7.79534	36.8125	6.26725	42.0714	9.75328	36.8125	7.80556	42.0714	8.88627
		-3.70309	37.8682		-3.70309	25.2131		3802.94	98.6237	3802.94	99.7505	3802.94	99.5695	3802.94	99.6253															42.1286	7.82967	36.8625	6.30653	42.1143	9.7369	36.8625	7.82218	42.1143	8.88525
		-3.70294	37.7316		-3.70294	25.2893		3806.79	98.6497	3806.79	99.7062	3806.79	99.5039	3806.79	99.5575															42.1714	7.84697	36.9	6.32289	42.1714	9.79013	36.9	7.83978	42.1714	8.92913
		-3.70278	37.3422		-3.70278	25.4826		3810.65	98.8815	3810.65	99.8549	3810.65	99.6892	3810.65	99.7338															42.2286	7.8773	36.95	6.34327	42.2143	9.81156	36.95	7.86183	42.2143	8.93758
		-3.70263	37.2061		-3.70263	25.5915		3814.51	99.0042	3814.51	100	3814.51	99.8851	3814.51	99.9152															42.2714	7.94968	36.9875	6.38039	42.2714	9.86071	36.9875	7.89236	42.2571	8.96936
		-3.70248	37.3727		-3.70248	25.6276		3818.36	98.7434	3818.36	99.8674	3818.36	99.7469	3818.36	99.7832															42.3143	7.9546	37.025	6.38563	42.3	9.87327	37.025	7.89694	42.3	9.01114
		-3.70233	37.4679		-3.70233	25.7114		3822.22	98.5438	3822.22	99.6705	3822.22	99.5076	3822.22	99.5625															42.3571	8.00864	37.0625	6.40357	42.3571	9.89688	37.0625	7.94315	42.3571	9.02526
		-3.70217	37.368		-3.70217	25.7871		3826.08	98.7102	3826.08	99.7466	3826.08	99.6173	3826.08	99.6612															42.4143	8.03697	37.1125	6.40066	42.4	9.93407	37.1125	7.97886	42.4	9.03497
		-3.70202	37.3555		-3.70202	25.6377		3829.94	98.8511	3829.94	99.8499	3829.94	99.7738	3829.94	99.807															42.4714	8.06722	37.15	6.42561	42.4571	9.98252	37.15	8.02017	42.4571	9.02131
		-3.70187	37.5751		-3.70187	25.1804		3833.79	98.8693	3833.79	99.9098	3833.79	99.8756	3833.79	99.9037															42.5	8.12397	37.2	6.42579	42.5	9.99198	37.1875	8.02852	42.5	9.04321
		-3.70171	37.7614		-3.70171	24.6235		3837.65	98.5869	3837.65	99.7761	3837.65	99.7399	3837.65	99.7337															42.5571	8.09158	37.2375	6.45805	42.5571	10.0053	37.2375	8.05689	42.5571	9.0665
		-3.70156	37.6738		-3.70156	24.2775		3841.51	98.4383	3841.51	99.595	3841.51	99.4784	3841.51	99.5024															42.6143	8.10326	37.275	6.46718	42.6	9.98706	37.275	8.0757	42.6	9.08712
		-3.70141	37.481		-3.70141	24.2652		3845.36	98.7447	3845.36	99.7364	3845.36	99.6578	3845.36	99.6876															42.6571	8.0761	37.325	6.49574	42.6571	10.0338	37.325	8.11115	42.6429	9.09045
		-3.70126	37.5038		-3.70126	24.4762		3849.22	99.0353	3849.22	99.9519	3849.22	100	3849.22	100															42.7143	8.14047	37.35	6.52502	42.7	10.0526	37.3625	8.11245	42.6857	9.11023
		-3.7011	37.7932		-3.7011	24.7847		3853.08	98.5584	3853.08	99.6688	3853.08	99.7399	3853.08	99.6824															42.7429	8.1759	37.4	6.55361	42.7429	10.0861	37.4	8.13663	42.7286	9.12783
		-3.70095	38.1437		-3.70095	25.1909		3856.93	98.4716	3856.93	99.5642	3856.93	99.5155	3856.93	99.4992															42.8	8.17177	37.45	6.56363	42.7857	10.0986	37.45	8.12186	42.7857	9.12085
		-3.7008	38.3659		-3.7008	25.6654		3860.79	98.8033	3860.79	99.7935	3860.79	99.7852	3860.79	99.7994															42.8429	8.27002	37.4875	6.61039	42.8286	10.1136	37.4875	8.10793	42.8286	9.09638
		-3.70064	38.3608		-3.70064	25.9826		3864.65	98.7398	3864.65	99.7654	3864.65	99.765	3864.65	99.7842															42.8857	8.28924	37.525	6.68619	42.8857	10.1337	37.525	8.12495	42.8714	9.10371
		-3.70049	38.0564		-3.70049	25.915		3868.51	98.6589	3868.51	99.7202	3868.51	99.7371	3868.51	99.7307															42.9429	8.27136	37.575	6.70173	42.9429	10.1854	37.5625	8.17311	42.9286	9.15468
		-3.70034	37.4833		-3.70034	25.5633		3872.36	98.5391	3872.36	99.5987	3872.36	99.5867	3872.36	99.5681															42.9857	8.20571	37.6125	6.68532	42.9714	10.2577	37.6125	8.20536	42.9857	9.1502
		-3.70019	36.877		-3.70019	25.2784		3876.22	98.7223	3876.22	99.6894	3876.22	99.7034	3876.22	99.6912															43.0286	8.25497	37.65	6.72469	43.0286	10.2569	37.65	8.26666	43.0286	9.16191
		-3.70003	36.5118		-3.70003	25.2426		3880.08	98.8029	3880.08	99.743	3880.08	99.7993	3880.08	99.79															43.0857	8.20297	37.7	6.75038	43.0857	10.2948	37.7	8.28172	43.0714	9.14376
		-3.69988	36.4117		-3.69988	25.3618		3883.93	98.6599	3883.93	99.6222	3883.93	99.6836	3883.93	99.6622															43.1429	8.27474	37.7375	6.77049	43.1286	10.3052	37.7375	8.28586	43.1286	9.15053
		-3.69973	36.3355		-3.69973	25.589		3887.79	98.6843	3887.79	99.6308	3887.79	99.6953	3887.79	99.6685															43.1714	8.26677	37.775	6.78892	43.1714	10.357	37.775	8.28848	43.1714	9.18498
		-3.69958	36.0981		-3.69958	26.021		3891.65	98.678	3891.65	99.6252	3891.65	99.6819	3891.65	99.6578															43.2286	8.20563	37.825	6.79817	43.2143	10.3773	37.8125	8.31641	43.2143	9.21447
		-3.69942	35.8392		-3.69942	26.5423		3895.5	98.7788	3895.5	99.6888	3895.5	99.7673	3895.5	99.7492															43.2714	8.18641	37.8625	6.78691	43.2571	10.4139	37.8625	8.33069	43.2714	9.26138
		-3.69927	35.8932		-3.69927	26.7365		3899.36	98.8147	3899.36	99.7487	3899.36	99.8715	3899.36	99.8522															43.3143	8.11999	37.9	6.78118	43.3143	10.4475	37.9	8.38611	43.3143	9.29356
		-3.69912	36.3923		-3.69912	26.4307		3903.22	98.4535	3903.22	99.4729	3903.22	99.5547	3903.22	99.5163															43.3714	8.08355	37.9375	6.74712	43.3571	10.4526	37.95	8.3913	43.3571	9.31783
		-3.69896	37.0685		-3.69896	26.0373		3907.07	98.5421	3907.07	99.4707	3907.07	99.5262	3907.07	99.4954															43.4143	8.04544	37.9875	6.76926	43.4	10.4847	37.9875	8.42048	43.4	9.34166
		-3.69881	37.5114		-3.69881	26.0196		3910.93	98.7833	3910.93	99.631	3910.93	99.7147	3910.93	99.6955															43.4571	8.04975	38.0375	6.74629	43.4571	10.5419	38.0375	8.43372	43.4571	9.38245
		-3.69866	37.5997		-3.69866	26.2426		3914.79	98.8337	3914.79	99.6831	3914.79	99.7973	3914.79	99.7752															43.5143	8.03381	38.075	6.82659	43.5143	10.5761	38.075	8.47398	43.5	9.42821
		-3.69851	37.5774		-3.69851	26.2407		3918.64	98.7146	3918.64	99.5866	3918.64	99.7062	3918.64	99.6645															43.5571	8.07447	38.125	6.7838	43.5429	10.6281	38.125	8.48866	43.5571	9.45945
		-3.69835	37.6849		-3.69835	25.9439		3922.5	98.6859	3922.5	99.5618	3922.5	99.6846	3922.5	99.6361															43.6143	8.10474	38.1625	6.79192	43.6	10.6316	38.1625	8.50068	43.6	9.49152
		-3.6982	37.8505		-3.6982	25.668		3926.36	98.6915	3926.36	99.5553	3926.36	99.6813	3926.36	99.6444															43.6571	8.1169	38.2	6.78363	43.6429	10.6618	38.1875	8.55398	43.6429	9.55007
		-3.69805	37.8449		-3.69805	25.4765		3930.22	98.6901	3930.22	99.5384	3930.22	99.6758	3930.22	99.6482															43.7	8.10471	38.25	6.79166	43.7	10.7109	38.2375	8.56702	43.7	9.58598
		-3.69789	37.6327		-3.69789	25.0868		3934.07	98.6391	3934.07	99.4825	3934.07	99.609	3934.07	99.5663															43.7429	8.12812	38.2875	6.80915	43.7429	10.7367	38.275	8.59355	43.7429	9.62822
		-3.69774	37.4179		-3.69774	24.4788		3937.93	98.7437	3937.93	99.5491	3937.93	99.7009	3937.93	99.6484															43.8	8.08756	38.3125	6.79016	43.8	10.7602	38.325	8.62214	43.7857	9.67628
		-3.69759	37.367		-3.69759	24.0981		3941.79	98.7326	3941.79	99.5404	3941.79	99.716	3941.79	99.6511															43.8571	8.09941	38.375	6.77727	43.8429	10.7755	38.3625	8.66064	43.8286	9.71967
		-3.69744	37.4372		-3.69744	24.24		3945.64	98.677	3945.64	99.4985	3945.64	99.6874	3945.64	99.6099															43.8857	8.1459	38.4	6.77076	43.8857	10.852	38.4	8.66464	43.8857	9.76889
		-3.69728	37.4827		-3.69728	24.6186		3949.5	98.6447	3949.5	99.4584	3949.5	99.641	3949.5	99.5618															43.9429	8.20088	38.45	6.76796	43.9286	10.9263	38.4375	8.72904	43.9286	9.84687
		-3.69713	37.4112		-3.69713	24.8049		3953.36	98.6741	3953.36	99.4478	3953.36	99.6387	3953.36	99.5613															43.9857	8.24688	38.4875	6.80366	43.9857	11.0105	38.4875	8.7513	43.9857	9.87619
		-3.69698	37.2023		-3.69698	24.8077		3957.21	98.7064	3957.21	99.4673	3957.21	99.6666	3957.21	99.5978															44.0429	8.30055	38.525	6.84307	44.0286	11.0618	38.525	8.80188	44.0286	9.9254
		-3.69682	36.8761		-3.69682	24.933		3961.07	98.6844	3961.07	99.4514	3961.07	99.6562	3961.07	99.5873															44.0857	8.41247	38.575	6.84926	44.0714	11.0744	38.5625	8.79802	44.0714	9.91421
		-3.69667	36.498		-3.69667	25.2612		3964.93	98.69	3964.93	99.4377	3964.93	99.655	3964.93	99.5856															44.1286	8.44019	38.625	6.85851	44.1286	11.1679	38.6125	8.85217	44.1286	9.95881
		-3.69652	36.1696		-3.69652	25.5651		3968.78	98.7124	3968.78	99.4435	3968.78	99.6707	3968.78	99.6004															44.1714	8.48969	38.65	6.86475	44.1714	11.2431	38.6625	8.89187	44.1714	9.98121
		-3.69637	35.9808		-3.69637	25.6405		3972.64	98.6902	3972.64	99.419	3972.64	99.6461	3972.64	99.5772															44.2286	8.53392	38.7	6.843	44.2143	11.3106	38.6875	8.93816	44.2143	10.0096
		-3.69621	35.9718		-3.69621	25.48		3976.5	98.676	3976.5	99.3937	3976.5	99.6282	3976.5	99.5615															44.2714	8.5976	38.75	6.86296	44.2714	11.3905	38.7375	8.94314	44.2714	10.0671
		-3.69606	36.1264		-3.69606	25.1609		3980.36	98.6875	3980.36	99.3836	3980.36	99.6278	3980.36	99.5738															44.3143	8.65139	38.7875	6.88541	44.3286	11.435	38.775	8.95141	44.3143	10.1245
		-3.69591	36.3672		-3.69591	24.7756		3984.21	98.698	3984.21	99.377	3984.21	99.6286	3984.21	99.5727															44.3714	8.73904	38.825	6.91641	44.3714	11.4972	38.8125	8.96371	44.3571	10.1467
		-3.69576	36.5746		-3.69576	24.4673		3988.07	98.7042	3988.07	99.3672	3988.07	99.6405	3988.07	99.5632															44.4143	8.81475	38.875	6.90443	44.4143	11.5019	38.8625	9.00499	44.4	10.2112
		-3.6956	36.642		-3.6956	24.3768		3991.93	98.6844	3991.93	99.3465	3991.93	99.6299	3991.93	99.5504															44.4714	8.84885	38.9125	6.91898	44.4571	11.5419	38.9	9.01669	44.4571	10.2389
		-3.69545	36.513		-3.69545	24.4901		3995.78	98.6861	3995.78	99.3336	3995.78	99.6206	3995.78	99.5386															44.5143	8.84896	38.95	6.89846	44.5	11.6047	38.95	9.06457	44.5	10.2689
		-3.6953	36.191		-3.6953	24.6167		3999.64	98.7077	3999.64	99.3286	3999.64	99.632	3999.64	99.5363															44.5571	8.87647	38.9875	6.90348	44.5571	11.6831	38.9875	9.09809	44.5571	10.3044
		-3.69514	35.7855		-3.69514	24.5644		4003.5	0	4003.5	0	4003.5	0	4003.5	0															44.6	8.97136	39.0375	6.9548	44.6143	11.7355	39.0375	9.15857	44.6143	10.3518
		-3.69499	35.5435		-3.69499	24.3394																								44.6571	9.03198	39.0875	7.00919	44.6429	11.7822	39.075	9.18442	44.6571	10.354
		-3.69484	35.6829		-3.69484	24.1642																								44.7	9.13032	39.125	7.00912	44.7	11.829	39.1125	9.22868	44.7	10.376
		-3.69469	36.1323		-3.69469	24.2617																								44.7429	9.14741	39.15	7.02955	44.7429	11.8562	39.15	9.27704	44.7429	10.3985
		-3.69453	36.5595		-3.69453	24.6003																								44.7857	9.12327	39.2	7.01384	44.8	11.9135	39.1875	9.32058	44.7857	10.3975
		-3.69438	36.7379		-3.69438	24.9084																								44.8429	9.14115	39.25	7.03376	44.8429	11.951	39.2375	9.34467	44.8429	10.4335
		-3.69423	36.7505		-3.69423	24.9969																								44.9	9.19659	39.275	7.04352	44.8857	11.9489	39.2875	9.3637	44.8857	10.4867
		-3.69407	36.7481		-3.69407	24.9709																								44.9286	9.20521	39.325	7.07059	44.9286	11.9867	39.325	9.44006	44.9286	10.5435
		-3.69392	36.6835		-3.69392	25.0254																								44.9857	9.25825	39.3625	7.09034	44.9857	12.044	39.375	9.48493	44.9857	10.5609
		-3.69377	36.4751		-3.69377	25.1445																								45.0429	9.33386	39.4125	7.10414	45.0286	12.1083	39.4125	9.48291	45.0286	10.5827
		-3.69362	36.2947		-3.69362	25.189																								45.0857	9.39446	39.45	7.15829	45.0714	12.0705	39.4375	9.47387	45.0857	10.5957
		-3.69346	36.4318		-3.69346	25.196																								45.1286	9.41263	39.4875	7.15696	45.1286	12.0665	39.4875	9.48434	45.1286	10.6296
		-3.69331	36.9074		-3.69331	25.345																								45.1857	9.42076	39.5375	7.20692	45.1714	12.0859	39.5375	9.51353	45.1714	10.6865
		-3.69316	37.4369		-3.69316	25.6472																								45.2286	9.49482	39.575	7.18244	45.2286	12.1313	39.575	9.54884	45.2143	10.7347
		-3.69301	37.7694		-3.69301	25.9113																								45.2714	9.49757	39.6125	7.20981	45.2714	12.1449	39.6125	9.59623	45.2714	10.7785
		-3.69285	37.884		-3.69285	26.0279																								45.3286	9.4987	39.6625	7.22672	45.3143	12.1664	39.65	9.69882	45.3143	10.836
		-3.6927	37.8474		-3.6927	26.0416																								45.3714	9.53849	39.7125	7.23015	45.3714	12.1863	39.7	9.72991	45.3714	10.8748
		-3.69255	37.6846		-3.69255	25.9179																								45.4143	9.59038	39.7375	7.24934	45.4	12.1859	39.7375	9.81145	45.4	10.9325
		-3.69239	37.4304		-3.69239	25.5391																								45.4571	9.61077	39.775	7.27633	45.4571	12.2149	39.7875	9.81503	45.4571	10.9518
		-3.69224	37.1725		-3.69224	25.0156																								45.5143	9.61218	39.825	7.24991	45.5	12.2175	39.825	9.85998	45.5143	11.0117
		-3.69209	36.9879		-3.69209	24.7047																								45.5571	9.63849	39.8625	7.25891	45.5571	12.2283	39.8625	9.91159	45.5429	11.0397
		-3.69194	36.9267		-3.69194	24.7558																								45.6143	9.63294	39.9125	7.32891	45.6	12.2527	39.9	9.95928	45.6	11.0367
		-3.69178	37.0298		-3.69178	24.884																								45.6571	9.66255	39.95	7.35607	45.6429	12.2707	39.95	10.012	45.6571	11.078
		-3.69163	37.2426		-3.69163	24.781																								45.7	9.71034	39.9875	7.40098	45.7	12.305	40	10.0421	45.7	11.1157
		-3.69148	37.3589		-3.69148	24.5245																								45.7571	9.72735	40.0375	7.439	45.7429	12.292	40.025	10.0051	45.7429	11.1257
		-3.69132	37.1974		-3.69132	24.3855																								45.8	9.717	40.075	7.47573	45.8	12.3406	40.075	10.0223	45.8	11.1683
		-3.69117	36.822		-3.69117	24.435																								45.8571	9.80307	40.125	7.56188	45.8429	12.3652	40.1125	10.05	45.8429	11.193
		-3.69102	36.4492		-3.69102	24.5736																								45.8857	9.81904	40.1625	7.60677	45.8857	12.3707	40.15	10.0634	45.8857	11.2393
		-3.69087	36.1739		-3.69087	24.7545																								45.9429	9.91095	40.2125	7.62657	45.9286	12.3491	40.2	10.1213	45.9429	11.2581
		-3.69071	35.9461		-3.69071	24.9085																								45.9857	9.90073	40.25	7.68954	45.9857	12.4077	40.25	10.0994	45.9714	11.3018
		-3.69056	35.768		-3.69056	24.8136																								46.0429	9.91557	40.3	7.73185	46.0286	12.4283	40.2875	10.098	46.0286	11.2913
		-3.69041	35.7118		-3.69041	24.3563																								46.0857	9.91605	40.325	7.77311	46.0857	12.4892	40.325	10.1137	46.0714	11.3155
		-3.69026	35.7794		-3.69026	23.8444																								46.1286	9.93346	40.3625	7.81819	46.1286	12.5355	40.375	10.1216	46.1286	11.3286
		-3.6901	35.9501		-3.6901	23.7286																								46.1857	9.91911	40.4125	7.85684	46.1714	12.5594	40.4	10.149	46.1714	11.3499
		-3.68995	36.3195		-3.68995	24.0245																								46.2286	9.94265	40.45	7.94754	46.2286	12.6115	40.45	10.138	46.2286	11.393
		-3.6898	36.9368		-3.6898	24.2892																								46.2714	9.98319	40.4875	7.98716	46.2714	12.7199	40.4875	10.1437	46.2714	11.451
		-3.68964	37.5186		-3.68964	24.2091																								46.3286	10.02	40.5375	8.02756	46.3143	12.7932	40.525	10.161	46.3143	11.4513
		-3.68949	37.6453		-3.68949	23.9375																								46.3714	10.0247	40.575	8.10993	46.3714	12.8629	40.575	10.1708	46.3714	11.486
		-3.68934	37.3156		-3.68934	23.7818																								46.4143	10.0588	40.625	8.16413	46.4143	12.9248	40.6125	10.1596	46.4143	11.5158
		-3.68919	36.9971		-3.68919	23.8103																								46.4714	10.1046	40.6625	8.15266	46.4571	13.0098	40.65	10.1427	46.4571	11.5066
		-3.68903	37.0092		-3.68903	23.9027																								46.5143	10.103	40.7	8.19661	46.5	13.1303	40.7	10.1547	46.5143	11.5929
		-3.68888	37.1404		-3.68888	24.0106																								46.5571	10.1898	40.75	8.2341	46.5571	13.2007	40.75	10.1663	46.5571	11.625
		-3.68873	37.0552		-3.68873	24.1844																								46.6143	10.2462	40.7875	8.25156	46.6143	13.2529	40.7875	10.1458	46.6	11.7178
		-3.68857	36.8142		-3.68857	24.4252																								46.6571	10.3126	40.8375	8.29916	46.6571	13.3088	40.825	10.1528	46.6571	11.8176
		-3.68842	36.7391		-3.68842	24.6448																								46.7	10.3266	40.875	8.30681	46.7143	13.3976	40.8625	10.1996	46.7	11.912
		-3.68827	36.9423		-3.68827	24.7657																								46.7571	10.3838	40.9125	8.34041	46.7571	13.4436	40.9125	10.2366	46.7429	11.9234
		-3.68812	37.2401		-3.68812	24.8002																								46.8	10.3737	40.95	8.36981	46.8	13.5038	40.95	10.2817	46.8	11.9696
		-3.68796	37.421		-3.68796	24.8373																								46.8429	10.4129	41	8.3924	46.8429	13.5786	41	10.3502	46.8429	11.9933
		-3.68781	37.3918		-3.68781	24.9587																								46.9	10.452	41.0375	8.43164	46.8857	13.6686	41.0375	10.3911	46.8857	12.0886
		-3.68766	37.1702		-3.68766	25.1285																								46.9429	10.5125	41.075	8.47883	46.9429	13.7446	41.075	10.46	46.9429	12.1167
		-3.68751	36.9256		-3.68751	25.1799																								46.9857	10.5566	41.125	8.5185	46.9857	13.7769	41.1125	10.5161	46.9857	12.1604
		-3.68735	36.9276		-3.68735	24.9664																								47.0429	10.6004	41.1625	8.51754	47.0286	13.8228	41.1625	10.5678	47.0286	12.1803
		-3.6872	37.2392		-3.6872	24.5221																								47.0857	10.6805	41.2	8.55178	47.0714	13.8689	41.2	10.6225	47.0857	12.267
		-3.68705	37.54		-3.68705	24.0166																								47.1286	10.6477	41.25	8.5313	47.1286	13.9177	41.2375	10.6933	47.1286	12.3211
		-3.68689	37.4705		-3.68689	23.5805																								47.1857	10.6648	41.2875	8.57529	47.1714	13.9993	41.2875	10.7739	47.1714	12.3862
		-3.68674	37.1066		-3.68674	23.2721																								47.2286	10.7135	41.3375	8.59269	47.2286	14.057	41.325	10.7999	47.2286	12.4521
		-3.68659	36.8697		-3.68659	23.1663																								47.2857	10.7592	41.375	8.55668	47.2714	14.1168	41.375	10.8241	47.2714	12.4709
		-3.68644	36.9753		-3.68644	23.3205																								47.3286	10.8021	41.4125	8.56846	47.3143	14.1914	41.4125	10.8355	47.3143	12.5203
		-3.68628	37.1954		-3.68628	23.6258																								47.3714	10.8429	41.4625	8.59121	47.3714	14.2461	41.45	10.8432	47.3714	12.5545
		-3.68613	37.2071		-3.68613	23.8377																								47.4286	10.8948	41.5	8.62029	47.4143	14.2878	41.4875	10.8735	47.4143	12.6332
		-3.68598	36.982		-3.68598	23.8298																								47.4714	10.9408	41.5375	8.64244	47.4714	14.3196	41.5375	10.9122	47.4571	12.6755
		-3.68582	36.7361		-3.68582	23.7066																								47.5143	10.9869	41.575	8.60548	47.5	14.41	41.575	10.9876	47.5143	12.7262
		-3.68567	36.6315		-3.68567	23.6068																								47.5714	11.0179	41.625	8.61263	47.5571	14.458	41.6125	11.0669	47.5571	12.7704
		-3.68552	36.6409		-3.68552	23.5103																								47.6143	11.0644	41.6625	8.59266	47.6	14.5132	41.6625	11.1456	47.6	12.7963
		-3.68537	36.6517		-3.68537	23.3354																								47.6714	11.1113	41.7125	8.64247	47.6571	14.4942	41.7	11.2075	47.6571	12.8616
		-3.68521	36.6007		-3.68521	23.125																								47.7	11.1181	41.75	8.62806	47.7	14.5404	41.75	11.2457	47.7	12.9016
		-3.68506	36.505		-3.68506	23.0016																								47.7571	11.1573	41.7875	8.67189	47.7571	14.5959	41.7875	11.3001	47.7429	12.9002
		-3.68491	36.4071		-3.68491	22.9897																								47.8	11.2063	41.8375	8.70083	47.8	14.6309	41.8375	11.353	47.8	12.9129
		-3.68475	36.3302		-3.68475	23.0088																								47.8429	11.2307	41.875	8.70684	47.8429	14.6667	41.8625	11.3603	47.8429	12.9437
		-3.6846	36.2963		-3.6846	23.0117																								47.9	11.2737	41.9125	8.7008	47.9	14.7354	41.9125	11.4536	47.8857	13.0074
		-3.68445	36.3411		-3.68445	22.9958																								47.9429	11.3277	41.9625	8.78239	47.9429	14.7831	41.95	11.5067	47.9429	13.0206
		-3.6843	36.448		-3.6843	22.8924																								47.9857	11.3752	42	8.83939	47.9857	14.8403	42	11.5034	47.9857	13.0804
		-3.68414	36.5028		-3.68414	22.6028																								48.0429	11.4485	42.0375	8.83192	48.0429	14.8895	42.0375	11.5024	48.0286	13.1516
		-3.68399	36.417		-3.68399	22.1904																								48.0857	11.4726	42.0875	8.88934	48.0714	14.9528	42.075	11.5106	48.0857	13.2091
		-3.68384	36.3014		-3.68384	21.9123																								48.1429	11.4569	42.125	8.90713	48.1286	14.9969	42.1125	11.523	48.1286	13.2358
		-3.68369	36.3729		-3.68369	21.9659																								48.1857	11.5187	42.1625	8.95211	48.1714	15.0414	42.1625	11.577	48.1714	13.2814
		-3.68353	36.6452		-3.68353	22.2873																								48.2286	11.5838	42.2125	8.98947	48.2286	15.0754	42.2	11.6281	48.2143	13.3082
		-3.68338	36.8668		-3.68338	22.6777																								48.2714	11.5883	42.25	9.02823	48.2714	15.1025	42.2375	11.6611	48.2714	13.3358
		-3.68323	36.8391		-3.68323	23.0431																								48.3286	11.6433	42.2875	9.08194	48.3286	15.13	42.2875	11.6973	48.3143	13.3354
		-3.68307	36.645		-3.68307	23.3968																								48.3714	11.6522	42.3375	9.07188	48.3714	15.1766	42.3375	11.6882	48.3714	13.3652
		-3.68292	36.4637		-3.68292	23.6945																								48.4286	11.6913	42.375	9.09249	48.4286	15.2123	42.375	11.7055	48.4143	13.3446
		-3.68277	36.3176		-3.68277	23.8378																								48.4714	11.7125	42.425	9.16368	48.4714	15.2571	42.4125	11.7426	48.4571	13.4154
		-3.68262	36.1801		-3.68262	23.8338																								48.5143	11.7542	42.45	9.20292	48.5143	15.303	42.4625	11.7303	48.5143	13.4541
		-3.68246	36.1576		-3.68246	23.7894																								48.5714	11.8029	42.5	9.19723	48.5571	15.3572	42.5	11.7443	48.5571	13.4582
		-3.68231	36.3244		-3.68231	23.7185																								48.6143	11.8835	42.5375	9.1874	48.6	15.4366	42.55	11.7375	48.6	13.5352
		-3.68216	36.4674		-3.68216	23.5174																								48.6571	11.9633	42.5875	9.15324	48.6571	15.5035	42.575	11.7719	48.6571	13.5804
		-3.682	36.2819		-3.682	23.208																								48.7143	11.956	42.6125	9.15318	48.7	15.5297	42.625	11.7661	48.7	13.6075
		-3.68185	35.8214		-3.68185	23.0465																								48.7571	12.0044	42.6625	9.18527	48.7571	15.5884	42.6625	11.8203	48.7571	13.6872
		-3.6817	35.4992		-3.6817	23.2381																								48.8	12.0723	42.7	9.18337	48.8	15.6546	42.7	11.8093	48.8	13.7712
		-3.68155	35.5749		-3.68155	23.6358																								48.8571	12.1479	42.75	9.21654	48.8429	15.6926	42.75	11.8433	48.8429	13.8325
		-3.68139	35.8545		-3.68139	23.8829																								48.9	12.2404	42.7875	9.22329	48.9	15.7293	42.8	11.8799	48.8857	13.9322
		-3.68124	35.9817		-3.68124	23.8107																								48.9429	12.3208	42.825	9.16206	48.9429	15.7557	42.825	11.9075	48.9429	13.9836
		-3.68109	35.842		-3.68109	23.5544																								49	12.3429	42.875	9.14686	48.9857	15.8002	42.875	11.9452	48.9857	14.082
		-3.68094	35.5718		-3.68094	23.3055																								49.0429	12.4523	42.9125	9.17167	49.0429	15.8285	42.9125	12.0197	49.0429	14.1198
		-3.68078	35.333		-3.68078	23.1252																								49.0857	12.5293	42.95	9.1867	49.0857	15.9099	42.9625	12.0718	49.0857	14.196
		-3.68063	35.2155		-3.68063	23.0072																								49.1429	12.6067	43	9.18548	49.1429	15.9354	43	12.0993	49.1286	14.2932
		-3.68048	35.2586		-3.68048	22.9654																								49.1857	12.6631	43.0375	9.20897	49.1857	15.9848	43.0375	12.115	49.1857	14.3792
		-3.68032	35.4116		-3.68032	22.9981																								49.2286	12.7204	43.075	9.22959	49.2286	16.0074	43.075	12.2007	49.2286	14.4628
		-3.68017	35.5285		-3.68017	23.0879																								49.2857	12.7538	43.125	9.26573	49.2714	16.1018	43.125	12.2183	49.2714	14.5146
		-3.68002	35.5069		-3.68002	23.2829																								49.3286	12.7672	43.1625	9.25773	49.3143	16.1157	43.1625	12.282	49.3286	14.5396
		-3.67987	35.3905		-3.67987	23.6558																								49.3714	12.7905	43.2125	9.3292	49.3714	16.1391	43.2	12.3064	49.3714	14.6165
		-3.67971	35.2875		-3.67971	24.1013																								49.4286	12.8201	43.25	9.38807	49.4143	16.2058	43.25	12.336	49.4143	14.6683
		-3.67956	35.2713		-3.67956	24.2986																								49.4857	12.8441	43.2875	9.4278	49.4714	16.2566	43.2875	12.3648	49.4571	14.764
		-3.67941	35.4197		-3.67941	24.0206																								49.5286	12.8148	43.3375	9.39235	49.5143	16.3291	43.325	12.3974	49.5143	14.8081
		-3.67925	35.8165		-3.67925	23.4444																								49.5714	12.8068	43.3625	9.44867	49.5571	16.3991	43.375	12.4171	49.5571	14.8396
		-3.6791	36.3594		-3.6791	23.0397																								49.6143	12.7747	43.4125	9.40924	49.6143	16.4444	43.4125	12.3928	49.6143	14.8474
		-3.67895	36.6847		-3.67895	23.1252																								49.6571	12.833	43.4625	9.44148	49.6571	16.5215	43.4625	12.4266	49.6571	14.8823
		-3.6788	36.4932		-3.6788	23.5848																								49.7	12.8409	43.5	9.50667	49.7	16.5842	43.5	12.4575	49.7	14.9291
		-3.67864	35.9334		-3.67864	24.0195																								49.7714	12.861	43.55	9.55104	49.7571	16.6828	43.5375	12.5501	49.7571	14.9642
		-3.67849	35.4629		-3.67849	24.1174																								49.8143	12.9009	43.5875	9.55884	49.8	16.7661	43.575	12.6272	49.8	15.0373
		-3.67834	35.3092		-3.67834	23.8635																								49.8571	12.9347	43.625	9.58162	49.8571	16.8715	43.625	12.6983	49.8429	15.0678
		-3.67819	35.2711		-3.67819	23.4557																								49.9143	12.9544	43.6625	9.6005	49.9	16.9505	43.6625	12.7689	49.9	15.1265
		-3.67803	35.1112		-3.67803	23.1008																								49.9429	12.9785	43.7125	9.67567	49.9429	17.0124	43.7125	12.8269	49.9429	15.1977
		-3.67788	34.9198		-3.67788	22.9156																								50	13.0097	43.75	9.74086	49.9857	17.1115	43.75	12.8682	49.9857	15.3047
		-3.67773	34.9228		-3.67773	22.9386																								50.0429	13.0344	43.7875	9.76524	50.0429	17.152	43.7875	12.9194	50.0429	15.3843
		-3.67757	35.0987		-3.67757	23.1122																								50.1	13.0399	43.825	9.81911	50.1	17.2484	43.8375	12.9466	50.0857	15.4139
		-3.67742	35.2373		-3.67742	23.2548																								50.1571	13.0968	43.875	9.865	50.1429	17.2913	43.875	13.0418	50.1286	15.5101
		-3.67727	35.3169		-3.67727	23.1861																								50.1857	13.1325	43.925	9.87126	50.1857	17.3834	43.925	13.1021	50.1857	15.6144
		-3.67712	35.5634		-3.67712	22.965																								50.2429	13.1374	43.9625	9.88666	50.2429	17.4826	43.9625	13.1631	50.2286	15.7314
		-3.67696	36.0751		-3.67696	22.9007																								50.2857	13.2005	44	9.94973	50.2714	17.5607	43.9875	13.2167	50.2714	15.8072
		-3.67681	36.6005		-3.67681	23.222																								50.3286	13.2546	44.05	9.97134	50.3286	17.6496	44.0375	13.2281	50.3143	15.8838
		-3.67666	36.8126		-3.67666	23.7916																								50.3857	13.2648	44.0875	9.93339	50.3857	17.7155	44.075	13.261	50.3714	16.0103
		-3.6765	36.6785		-3.6765	24.2469																								50.4286	13.3066	44.125	9.95497	50.4143	17.7959	44.125	13.3081	50.4143	16.0763
		-3.67635	36.4414		-3.67635	24.3524																								50.4714	13.3042	44.175	9.98876	50.4857	17.8434	44.175	13.3991	50.4714	16.1474
		-3.6762	36.3203		-3.6762	24.1234																								50.5286	13.3747	44.2125	10.0024	50.5143	17.8841	44.2125	13.4724	50.5143	16.203
		-3.67605	36.3453		-3.67605	23.722																								50.5714	13.4749	44.25	10.0306	50.5714	17.9018	44.25	13.5607	50.5571	16.2727
		-3.67589	36.4255		-3.67589	23.3918																								50.6143	13.4975	44.2875	10.0603	50.6143	17.9601	44.2875	13.6141	50.6143	16.3345
		-3.67574	36.4525		-3.67574	23.3842																								50.6714	13.5556	44.3375	10.1023	50.6571	18.0028	44.325	13.6827	50.6571	16.3992
		-3.67559	36.3539		-3.67559	23.7139																								50.7143	13.6548	44.375	10.1021	50.7	18.0659	44.375	13.6948	50.7	16.484
		-3.67543	36.1504		-3.67543	24.0417																								50.7571	13.7575	44.425	10.0942	50.7571	18.1291	44.4125	13.7546	50.7571	16.5724
		-3.67528	35.9726		-3.67528	24.025																								50.8143	13.8513	44.4625	10.0875	50.8	18.2538	44.4625	13.8023	50.8	16.6567
		-3.67513	35.9534		-3.67513	23.7595																								50.8571	13.9241	44.5	10.1195	50.8571	18.3166	44.5	13.8743	50.8429	16.7111
		-3.67498	36.0986		-3.67498	23.6271																								50.9143	13.9946	44.5375	10.1022	50.9	18.3905	44.55	13.8842	50.9	16.775
		-3.67482	36.3237		-3.67482	23.7261																								50.9571	14.0698	44.5875	10.1457	50.9571	18.4607	44.575	13.968	50.9429	16.8519
		-3.67467	36.5823		-3.67467	23.7892																								51	14.1659	44.625	10.1695	51	18.4862	44.625	14.0176	50.9857	16.9639
		-3.67452	36.872		-3.67452	23.6949																								51.0429	14.2181	44.6625	10.1757	51.0429	18.5372	44.6625	14.0826	51.0429	17.0248
		-3.67437	37.1247		-3.67437	23.6804																								51.1	14.2438	44.7125	10.2022	51.1	18.5861	44.7125	14.1323	51.0857	17.1201
		-3.67421	37.1815		-3.67421	23.8647																								51.1429	14.3448	44.75	10.2103	51.1429	18.6816	44.75	14.2257	51.1286	17.2206
		-3.67406	36.9395		-3.67406	23.9165																								51.1857	14.47	44.8	10.2246	51.1857	18.7357	44.7875	14.2574	51.1857	17.288
		-3.67391	36.5021		-3.67391	23.5096																								51.2429	14.5554	44.8375	10.2554	51.2429	18.8157	44.8375	14.3479	51.2286	17.3293
		-3.67375	36.1676		-3.67375	22.855																								51.3	14.638	44.875	10.2356	51.2857	18.929	44.875	14.4152	51.2714	17.4065
		-3.6736	36.2346		-3.6736	22.4573																								51.3429	14.6746	44.9125	10.2863	51.3286	19.0091	44.9125	14.4447	51.3143	17.4677
		-3.67345	36.7433		-3.67345	22.4902																								51.3857	14.727	44.95	10.3581	51.3714	19.0514	44.9625	14.4802	51.3714	17.5222
		-3.6733	37.3625		-3.6733	22.7409																								51.4286	14.8321	45	10.4109	51.4286	19.137	45	14.524	51.4286	17.5691
		-3.67314	37.6216		-3.67314	23.0453																								51.4714	14.8338	45.05	10.4478	51.4714	19.2172	45.0375	14.5766	51.4714	17.6423
		-3.67299	37.3394		-3.67299	23.4066																								51.5286	14.852	45.0875	10.4942	51.5286	19.2867	45.0875	14.609	51.5143	17.7139
		-3.67284	36.7978		-3.67284	23.7037																								51.5714	14.8897	45.125	10.5803	51.5714	19.3661	45.1375	14.6431	51.5571	17.7418
		-3.67268	36.4314		-3.67268	23.6611																								51.6286	14.9186	45.175	10.5873	51.6286	19.4484	45.1625	14.7039	51.6143	17.7975
		-3.67253	36.4173		-3.67253	23.2356																								51.6714	14.9652	45.2125	10.628	51.6714	19.5505	45.2	14.705	51.6571	17.8147
		-3.67238	36.6338		-3.67238	22.7795																								51.7143	15.0054	45.25	10.6697	51.7143	19.5827	45.25	14.7589	51.7	17.875
		-3.67223	36.9011		-3.67223	22.6628																								51.7571	15.0359	45.2875	10.7353	51.7714	19.7045	45.2875	14.8002	51.7429	17.9042
		-3.67207	37.0958		-3.67207	22.8729																								51.8143	15.077	45.3375	10.7426	51.8	19.8133	45.3375	14.8541	51.8	17.927
		-3.67192	37.1056		-3.67192	23.0879																								51.8571	15.127	45.375	10.7702	51.8571	19.9132	45.375	14.8688	51.8571	17.9709
		-3.67177	36.8761		-3.67177	23.0376																								51.9143	15.144	45.425	10.7929	51.9	20.0429	45.4125	14.8982	51.9	18.0045
		-3.67162	36.5351		-3.67162	22.72																								51.9571	15.1982	45.4625	10.8495	51.9571	20.1468	45.4625	14.9135	51.9429	18.0059
		-3.67146	36.318		-3.67146	22.3586																								52	15.2409	45.5	10.8972	52	20.2592	45.5	14.9363	51.9857	18.0143
		-3.67131	36.3307		-3.67131	22.2309																								52.0429	15.3014	45.55	10.936	52.0429	20.3954	45.5375	14.9943	52.0429	18.0633
		-3.67116	36.5055		-3.67116	22.4648																								52.1	15.3663	45.5875	10.9947	52.0857	20.4892	45.5875	15.0579	52.0857	18.1032
		-3.671	36.7492		-3.671	22.9466																								52.1571	15.4539	45.625	11.0361	52.1429	20.598	45.625	15.1286	52.1429	18.1941
		-3.67085	36.993		-3.67085	23.4319																								52.2	15.5012	45.6625	11.0711	52.1857	20.6859	45.675	15.1793	52.1857	18.2693
		-3.6707	37.0991		-3.6707	23.7523																								52.2429	15.5449	45.7125	11.1303	52.2286	20.8006	45.7125	15.1924	52.2286	18.3383
		-3.67055	36.9289		-3.67055	23.8975																								52.2857	15.5805	45.75	11.1795	52.2857	20.8986	45.7625	15.2189	52.2714	18.3661
		-3.67039	36.5589		-3.67039	23.9328																								52.3429	15.6093	45.8	11.2133	52.3286	20.9816	45.8	15.2864	52.3286	18.4229
		-3.67024	36.264		-3.67024	23.9108																								52.3857	15.6729	45.8375	11.1865	52.3857	21.1053	45.85	15.3053	52.3714	18.509
		-3.67009	36.2053		-3.67009	23.8302																								52.4429	15.7201	45.875	11.1994	52.4286	21.1834	45.8875	15.3727	52.4143	18.5713
		-3.66993	36.2704		-3.66993	23.6325																								52.4714	15.7735	45.9125	11.2305	52.4714	21.2776	45.9125	15.4485	52.4714	18.6495
		-3.66978	36.2847		-3.66978	23.2857																								52.5286	15.8129	45.9625	11.2532	52.5143	21.3704	45.9625	15.5329	52.5143	18.7873
		-3.66963	36.2186		-3.66963	22.9306																								52.5714	15.8449	46	11.258	52.5714	21.4984	46	15.5965	52.5571	18.845
		-3.66948	36.133		-3.66948	22.8192																								52.6286	15.9148	46.0375	11.2467	52.6286	21.533	46.05	15.6609	52.6143	18.904
		-3.66932	36.0694		-3.66932	23.0092																								52.6857	15.9691	46.0875	11.2494	52.6714	21.6258	46.0875	15.7604	52.6571	18.977
		-3.66917	36.0923		-3.66917	23.2174																								52.7143	16.0249	46.1375	11.219	52.7143	21.7379	46.1375	15.8584	52.7	19.0584
		-3.66902	36.28		-3.66902	23.1382																								52.7714	16.0998	46.175	11.2838	52.7571	21.7875	46.175	15.9572	52.7571	19.1654
		-3.66887	36.5651		-3.66887	22.8402																								52.8143	16.1974	46.2125	11.4091	52.8	21.8661	46.2125	16.0377	52.8143	19.2062
		-3.66871	36.7249		-3.66871	22.6778																								52.8571	16.259	46.2625	11.4011	52.8571	21.9174	46.25	16.1028	52.8571	19.3193
		-3.66856	36.6327		-3.66856	22.862																								52.9	16.3335	46.3	11.4679	52.9	21.9736	46.2875	16.1642	52.9	19.3599
		-3.66841	36.3927		-3.66841	23.303																								52.9714	16.3981	46.3375	11.4497	52.9571	22.039	46.3375	16.2411	52.9429	19.4592
		-3.66825	36.1493		-3.66825	23.8134																								53	16.445	46.375	11.4974	53	22.1403	46.375	16.2719	53	19.5557
		-3.6681	35.9554		-3.6681	24.2426																								53.0571	16.5457	46.4125	11.5085	53.0429	22.2434	46.4125	16.3719	53.0429	19.6888
		-3.66795	35.9215		-3.66795	24.4018																								53.1	16.6349	46.4625	11.5265	53.1	22.3592	46.4625	16.4442	53.0857	19.8234
		-3.6678	36.2519		-3.6678	24.1339																								53.1429	16.6827	46.5	11.5677	53.1429	22.4684	46.5	16.5295	53.1286	19.8977
		-3.66764	36.9128		-3.66764	23.5637																								53.2	16.7053	46.55	11.5855	53.1857	22.5617	46.55	16.603	53.1857	19.9796
		-3.66749	37.4517		-3.66749	23.0999																								53.2429	16.7526	46.6	11.6788	53.2286	22.6372	46.5875	16.6827	53.2286	20.0642
		-3.66734	37.4317		-3.66734	23.0548																								53.2857	16.8332	46.625	11.7009	53.2857	22.7081	46.625	16.7455	53.2857	20.1845
		-3.66718	36.9536		-3.66718	23.3642																								53.3429	16.8892	46.675	11.7681	53.3286	22.7773	46.675	16.8248	53.3286	20.2824
		-3.66703	36.4873		-3.66703	23.753																								53.3857	16.9584	46.7125	11.7397	53.3857	22.8482	46.7125	16.8818	53.3714	20.4003
		-3.66688	36.2827		-3.66688	24.0692																								53.4286	17.0184	46.75	11.7173	53.4429	22.9476	46.75	16.9188	53.4286	20.5036
		-3.66673	36.2072		-3.66673	24.3567																								53.4857	17.1069	46.8	11.7956	53.4857	23.0711	46.7875	16.9944	53.4714	20.6315
		-3.66657	36.13		-3.66657	24.6877																								53.5286	17.2006	46.8375	11.8358	53.5286	23.1793	46.8375	17.0418	53.5143	20.6982
		-3.66642	36.1378		-3.66642	25.0173																								53.5857	17.2761	46.875	11.9224	53.5857	23.2477	46.875	17.089	53.5714	20.7736
		-3.66627	36.2903		-3.66627	25.1639																								53.6286	17.3244	46.9125	11.9957	53.6286	23.3793	46.925	17.1862	53.6143	20.8521
		-3.66612	36.4207		-3.66612	24.9127																								53.6857	17.3875	46.95	12.0235	53.6714	23.4863	46.9625	17.2232	53.6571	20.9401
		-3.66596	36.3316		-3.66596	24.2277																								53.7286	17.4354	47.0125	12.0395	53.7143	23.5555	47	17.2596	53.7143	21.0246
		-3.66581	36.0588		-3.66581	23.3774																								53.7714	17.5336	47.0375	12.0548	53.7571	23.646	47.0375	17.3355	53.7571	21.1681
		-3.66566	35.8335		-3.66566	22.7743																								53.8143	17.6092	47.0875	12.0633	53.8	23.7821	47.075	17.4355	53.8	21.2847
		-3.6655	35.8307		-3.6655	22.626																								53.8714	17.6656	47.125	12.0933	53.8571	23.8773	47.1375	17.5063	53.8429	21.3901
		-3.66535	36.0083		-3.66535	22.8217																								53.9143	17.7512	47.175	12.1225	53.9	24.0104	47.175	17.5428	53.9	21.5124
		-3.6652	36.1417		-3.6652	23.1596																								53.9714	17.8205	47.2125	12.1451	53.9571	24.1066	47.2125	17.5788	53.9429	21.5605
		-3.66505	36.0362		-3.66505	23.5473																								54.0143	17.9155	47.2625	12.1415	54.0143	24.186	47.25	17.6607	54	21.6455
		-3.66489	35.777		-3.66489	23.9212																								54.0571	17.9774	47.3	12.2095	54.0571	24.2561	47.2875	17.7437	54.0429	21.7136
		-3.66474	35.696		-3.66474	24.1092																								54.1	18.0513	47.3375	12.263	54.1	24.3573	47.325	17.7857	54.0857	21.828
		-3.66459	35.9727		-3.66459	23.927																								54.1429	18.121	47.375	12.3553	54.1429	24.4634	47.3875	17.8213	54.1429	21.9135
		-3.66443	36.3467		-3.66443	23.3983																								54.2	18.2119	47.4125	12.3798	54.1857	24.5335	47.425	17.8521	54.1857	22.0222
		-3.66428	36.4174		-3.66428	22.8138																								54.2429	18.3017	47.4625	12.4834	54.2429	24.6391	47.4625	17.8651	54.2429	22.1355
		-3.66413	36.1666		-3.66413	22.5248																								54.3	18.3642	47.5	12.5002	54.2857	24.7334	47.5	17.9672	54.2857	22.219
		-3.66398	35.9555		-3.66398	22.6553																								54.3429	18.4539	47.55	12.5249	54.3286	24.8148	47.55	18.0322	54.3286	22.2613
		-3.66382	36.0076		-3.66382	22.9805																								54.3857	18.5026	47.5875	12.5934	54.3857	24.9281	47.5875	18.1387	54.3714	22.3967
		-3.66367	36.173		-3.66367	23.1354																								54.4429	18.592	47.6375	12.5996	54.4286	25.0678	47.625	18.2193	54.4286	22.5229
		-3.66352	36.2792		-3.66352	23.0029																								54.4857	18.7263	47.6625	12.6793	54.4714	25.1954	47.675	18.2795	54.4714	22.6432
		-3.66336	36.407		-3.66336	22.8398																								54.5286	18.8314	47.725	12.7121	54.5286	25.3074	47.7	18.3308	54.5143	22.7622
		-3.66321	36.6417		-3.66321	22.9194																								54.5857	18.9214	47.7625	12.7623	54.5857	25.4392	47.75	18.3593	54.5714	22.8793
		-3.66306	36.7786		-3.66306	23.123																								54.6286	18.994	47.8	12.7989	54.6286	25.6046	47.8	18.3766	54.6143	22.9969
		-3.66291	36.5625		-3.66291	23.0607																								54.6714	19.0604	47.85	12.8458	54.6714	25.7494	47.8375	18.439	54.6571	23.1001
		-3.66275	36.1092		-3.66275	22.5902																								54.7286	19.1246	47.8875	12.8964	54.7286	25.8669	47.8875	18.5059	54.7	23.2254
		-3.6626	35.8112		-3.6626	22.0418																								54.7714	19.1981	47.925	12.9808	54.7714	26.0261	47.925	18.5583	54.7571	23.3481
		-3.66245	35.8071		-3.66245	21.8645																								54.8143	19.2594	47.9625	13.0649	54.8143	26.1194	47.9625	18.6977	54.8143	23.4092
		-3.6623	35.7703		-3.6623	22.1794																								54.8571	19.3283	48	13.112	54.8714	26.25	48	18.7761	54.8571	23.5212
		-3.66214	35.344		-3.66214	22.7211																								54.9143	19.4187	48.0375	13.1612	54.9143	26.405	48.05	18.8499	54.9	23.6482
		-3.66199	34.6642		-3.66199	23.119																								54.9714	19.5411	48.0875	13.1536	54.9571	26.5287	48.0875	18.9641	54.9429	23.7226
		-3.66184	34.2921		-3.66184	23.1917																								55.0143	19.6734	48.1375	13.1643	55.0143	26.6588	48.1375	19.0583	55	23.8316
		-3.66168	34.5947		-3.66168	23.0618																								55.0571	19.761	48.175	13.2083	55.0429	26.8169	48.175	19.1323	55.0429	23.9443
		-3.66153	35.2914		-3.66153	23.0086																								55.1	19.8702	48.225	13.2785	55.1	26.9394	48.2125	19.2028	55.0857	24.0432
		-3.66138	35.7096		-3.66138	23.1397																								55.1571	19.9661	48.25	13.3452	55.1429	27.0558	48.25	19.3067	55.1429	24.1577
		-3.66123	35.4797		-3.66123	23.2685																								55.2	20.0457	48.3	13.4223	55.2	27.2225	48.2875	19.3705	55.1857	24.2392
		-3.66107	34.8663		-3.66107	23.2208																								55.2429	20.1223	48.3375	13.4123	55.2429	27.3353	48.3375	19.4319	55.2429	24.3738
		-3.66092	34.3821		-3.66092	23.1555																								55.3	20.1888	48.375	13.459	55.3	27.4832	48.3875	19.5585	55.2857	24.4583
		-3.66077	34.2337		-3.66077	23.3536																								55.3429	20.2825	48.425	13.4328	55.3429	27.6402	48.425	19.6884	55.3286	24.664
		-3.66061	34.2838		-3.66061	23.7541																								55.3857	20.3834	48.4625	13.5619	55.4	27.8039	48.4625	19.7527	55.3714	24.8077
		-3.66046	34.4096		-3.66046	24.009																								55.4429	20.4671	48.5125	13.6341	55.4286	27.9587	48.5125	19.8452	55.4286	24.9651
		-3.66031	34.6467		-3.66031	23.9971																								55.4857	20.5559	48.55	13.7262	55.4714	28.125	48.5375	19.9116	55.4714	25.0604
		-3.66016	34.9882		-3.66016	23.9374																								55.5286	20.6238	48.5875	13.8048	55.5286	28.2757	48.5875	19.9819	55.5286	25.1378
		-3.66	35.311		-3.66	23.9275																								55.5857	20.7089	48.625	13.8478	55.5714	28.4034	48.625	20.067	55.5714	25.3095
		-3.65985	35.5594		-3.65985	23.7631																								55.6286	20.8101	48.675	13.873	55.6286	28.5212	48.675	20.1047	55.6143	25.4367
		-3.6597	35.8003		-3.6597	23.3903																								55.6857	20.916	48.7125	13.9307	55.6714	28.603	48.7125	20.1774	55.6714	25.5738
		-3.65955	36.0257		-3.65955	23.1534																								55.7286	20.9955	48.7625	14.0184	55.7143	28.7324	48.7625	20.2451	55.7143	25.7069
		-3.65939	36.1079		-3.65939	23.2874																								55.7857	21.1135	48.8	14.0132	55.7714	28.8947	48.8	20.3663	55.7714	25.8475
		-3.65924	36.0499		-3.65924	23.4636																								55.8286	21.2491	48.8375	14.0521	55.8143	29.0073	48.8375	20.4104	55.8143	25.9836
		-3.65909	36.0732		-3.65909	23.2305																								55.8714	21.3527	48.8875	14.1226	55.8571	29.1683	48.8875	20.5496	55.8571	26.0987
		-3.65893	36.2989		-3.65893	22.6928																								55.9143	21.4404	48.925	14.1104	55.9143	29.2978	48.925	20.6611	55.9	26.1851
		-3.65878	36.5133		-3.65878	22.3478																								55.9571	21.5331	48.9625	14.1371	55.9429	29.4384	48.9625	20.7415	55.9571	26.3231
		-3.65863	36.4323		-3.65863	22.367																								56	21.6284	49.0125	14.1692	56.0143	29.5929	49	20.8449	56	26.4525
		-3.65848	36.0643		-3.65848	22.4677																								56.0571	21.7048	49.05	14.2136	56.0571	29.7069	49.05	20.9308	56.0429	26.5837
		-3.65832	35.6448		-3.65832	22.4575																								56.1	21.7923	49.1	14.2635	56.1	29.8542	49.0875	21.0408	56.1	26.72
		-3.65817	35.3343		-3.65817	22.4808																								56.1571	21.871	49.1375	14.3465	56.1429	30.0245	49.1375	21.1588	56.1429	26.8514
		-3.65802	35.1638		-3.65802	22.6473																								56.2	21.9304	49.175	14.4215	56.1857	30.1731	49.175	21.2396	56.1857	26.9211
		-3.65786	35.1536		-3.65786	22.7801																								56.2429	22.0177	49.2125	14.4713	56.2429	30.3237	49.225	21.2946	56.2286	27.0543
		-3.65771	35.2621		-3.65771	22.6878																								56.3	22.1184	49.25	14.4702	56.2857	30.4506	49.25	21.3794	56.2857	27.1759
		-3.65756	35.3172		-3.65756	22.415																								56.3429	22.1881	49.3	14.5314	56.3429	30.5738	49.3	21.4793	56.3286	27.2947
		-3.65741	35.2363		-3.65741	22.0999																								56.4	22.2804	49.3375	14.5742	56.3857	30.6904	49.325	21.5778	56.3857	27.4583
		-3.65725	35.2482		-3.65725	21.8026																								56.4429	22.3461	49.3875	14.6864	56.4429	30.8086	49.3875	21.646	56.4286	27.5984
		-3.6571	35.6462		-3.6571	21.626																								56.4857	22.4313	49.425	14.7145	56.4857	30.9707	49.425	21.7051	56.4714	27.731
		-3.65695	36.3279		-3.65695	21.7722																								56.5286	22.5254	49.475	14.7876	56.5286	31.0988	49.4625	21.7993	56.5286	27.8659
		-3.6568	36.8416		-3.6568	22.2791																								56.5857	22.6163	49.5125	14.7916	56.5857	31.259	49.5	21.9134	56.5714	28.0254
		-3.65664	36.916		-3.65664	22.8473																								56.6286	22.7097	49.55	14.8619	56.6286	31.3988	49.5375	22.0231	56.6143	28.1724
		-3.65649	36.6983		-3.65649	23.1207																								56.6714	22.8187	49.6	14.8413	56.6714	31.5612	49.5875	22.0864	56.6571	28.2875
		-3.65634	36.4405		-3.65634	23.078																								56.7143	22.8985	49.625	14.8841	56.7286	31.7472	49.625	22.11	56.7143	28.4404
		-3.65618	36.213		-3.65618	22.9969																								56.7714	22.9552	49.6875	14.9372	56.7714	31.922	49.675	22.1664	56.7571	28.5929
		-3.65603	36.0291		-3.65603	23.0842																								56.8286	23.0514	49.725	14.9593	56.8143	32.124	49.725	22.2157	56.8143	28.7212
		-3.65588	35.9893		-3.65588	23.2783																								56.8714	23.1563	49.7625	15.0391	56.8571	32.2987	49.75	22.2871	56.8571	28.8977
		-3.65573	36.1135		-3.65573	23.4029																								56.9286	23.2639	49.8	15.0559	56.9143	32.4592	49.8	22.3412	56.9	29.04
		-3.65557	36.2074		-3.65557	23.4045																								56.9714	23.3246	49.8375	15.1179	56.9571	32.6734	49.8375	22.3985	56.9571	29.181
		-3.65542	36.103		-3.65542	23.386																								57.0143	23.3674	49.8875	15.1566	57	32.856	49.875	22.4654	57	29.2855
		-3.65527	35.9214		-3.65527	23.4238																								57.0571	23.462	49.925	15.2237	57.0571	33.006	49.925	22.5362	57.0571	29.401
		-3.65511	35.9049		-3.65511	23.4085																								57.1	23.5574	49.975	15.2508	57.1	33.1538	49.9625	22.6515	57.1	29.5205
		-3.65496	36.0677		-3.65496	23.1572																								57.1571	23.6567	50	15.2464	57.1429	33.3384	50.0125	22.7435	57.1429	29.6529
		-3.65481	36.1814		-3.65481	22.7253																								57.2	23.7631	50.05	15.1854	57.2	33.4768	50.05	22.8428	57.2	29.8125
		-3.65466	36.064		-3.65466	22.4836																								57.2429	23.8764	50.0875	15.2001	57.2429	33.6753	50.0875	22.9126	57.2429	29.9904
		-3.6545	35.7353		-3.6545	22.7237																								57.2857	24.0082	50.125	15.1602	57.3	33.8682	50.125	23.0125	57.2857	30.1246
		-3.65435	35.3362		-3.65435	23.2345																								57.3429	24.11	50.175	15.1595	57.3429	34.0243	50.175	23.1479	57.3286	30.2394
		-3.6542	35.0543		-3.6542	23.4774																								57.4	24.2386	50.225	15.1968	57.3857	34.17	50.2125	23.2438	57.3857	30.3788
		-3.65404	35.0983		-3.65404	23.2055																								57.4429	24.3428	50.2625	15.2725	57.4429	34.3623	50.25	23.3478	57.4286	30.5231
		-3.65389	35.556		-3.65389	22.7138																								57.4857	24.4662	50.3	15.3165	57.4857	34.5794	50.3	23.4247	57.4857	30.6782
		-3.65374	36.2336		-3.65374	22.423																								57.5429	24.5986	50.35	15.3617	57.5286	34.7538	50.3375	23.5337	57.5286	30.826
		-3.65359	36.7704		-3.65359	22.4112																								57.5857	24.7248	50.375	15.469	57.5714	34.9217	50.375	23.6002	57.5714	30.9502
		-3.65343	36.9799		-3.65343	22.4749																								57.6286	24.8451	50.425	15.4964	57.6143	35.0731	50.4125	23.7192	57.6143	31.1204
		-3.65328	36.9929		-3.65328	22.4636																								57.6857	24.9834	50.475	15.5856	57.6714	35.2387	50.4625	23.8168	57.6714	31.2808
		-3.65313	37.0263		-3.65313	22.3825																								57.7286	25.1409	50.5125	15.6679	57.7286	35.4141	50.5	23.9176	57.7143	31.4694
		-3.65298	37.1092		-3.65298	22.2804																								57.7857	25.2857	50.5625	15.7663	57.7714	35.5787	50.55	23.9774	57.7714	31.6071
		-3.65282	37.1065		-3.65282	22.2342																								57.8286	25.4069	50.5875	15.8218	57.8143	35.7508	50.6	24.0998	57.8143	31.7713
		-3.65267	36.9291		-3.65267	22.3727																								57.8714	25.569	50.6375	15.8652	57.8714	35.9251	50.625	24.2276	57.8571	31.9217
		-3.65252	36.6295		-3.65252	22.7205																								57.9143	25.708	50.675	15.8987	57.9	36.072	50.6625	24.3463	57.9	32.1414
		-3.65236	36.3115		-3.65236	23.0376																								57.9571	25.9007	50.7125	15.9668	57.9571	36.209	50.7125	24.4436	57.9571	32.3239
		-3.65221	36.035		-3.65221	23.0035																								58.0143	26.0615	50.7625	16.0169	58.0143	36.3351	50.75	24.5574	58	32.4739
		-3.65206	35.8229		-3.65206	22.6052																								58.0571	26.2211	50.8	16.1108	58.0571	36.5308	50.8	24.7351	58.0429	32.6371
		-3.65191	35.7001		-3.65191	22.1944																								58.1143	26.3971	50.8375	16.1166	58.1	36.734	50.8375	24.8272	58.1	32.7917
		-3.65175	35.679		-3.65175	22.0925																								58.1571	26.5511	50.8875	16.1663	58.1429	36.9153	50.8875	24.9386	58.1429	32.938
		-3.6516	35.7161		-3.6516	22.2535																								58.2143	26.7233	50.925	16.2204	58.2	37.0855	50.925	25.0404	58.1857	33.1158
		-3.65145	35.7418		-3.65145	22.4002																								58.2571	26.8217	50.975	16.2739	58.2429	37.2738	50.975	25.1778	58.2429	33.2587
		-3.65129	35.7622		-3.65129	22.3965																								58.3	26.9519	51.0125	16.3264	58.2857	37.4784	51.0125	25.2813	58.3	33.4549
		-3.65114	35.8876		-3.65114	22.3535																								58.3429	27.0975	51.05	16.454	58.3429	37.6518	51.05	25.3744	58.3429	33.6066
		-3.65099	36.1958		-3.65099	22.4028																								58.4	27.2649	51.1	16.5775	58.3857	37.8484	51.0875	25.532	58.3857	33.757
		-3.65084	36.5748		-3.65084	22.5057																								58.4429	27.3911	51.1375	16.6471	58.4286	38.0678	51.1375	25.6439	58.4429	33.9024
		-3.65068	36.7851		-3.65068	22.5685																								58.4857	27.5538	51.175	16.6543	58.4714	38.3087	51.175	25.7629	58.4714	34.116
		-3.65053	36.7132		-3.65053	22.6562																								58.5429	27.6575	51.225	16.7022	58.5286	38.5346	51.2125	25.8773	58.5286	34.2964
		-3.65038	36.4763		-3.65038	22.9569																								58.5857	27.8099	51.2625	16.7493	58.5714	38.727	51.2625	25.9514	58.5714	34.4695
		-3.65023	36.2316		-3.65023	23.4981																								58.6286	27.9368	51.3	16.7262	58.6286	38.9506	51.3	26.0719	58.6286	34.6364
		-3.65007	35.9844		-3.65007	23.9895																								58.6714	28.0789	51.35	16.7834	58.6714	39.1394	51.3375	26.1865	58.6714	34.8149
		-3.64992	35.6851		-3.64992	24.0375																								58.7286	28.2048	51.3875	16.8658	58.7286	39.3535	51.3875	26.3106	58.7143	34.9933
		-3.64977	35.4358		-3.64977	23.5231																								58.7714	28.3774	51.425	16.9172	58.7714	39.5609	51.425	26.4389	58.7714	35.1833
		-3.64961	35.4261		-3.64961	22.7246																								58.8286	28.5151	51.4625	16.971	58.8143	39.765	51.4625	26.5296	58.8143	35.3827
		-3.64946	35.6766		-3.64946	22.0686																								58.8714	28.6518	51.5125	16.9912	58.8714	39.9826	51.5125	26.6313	58.8571	35.5645
		-3.64931	35.9926		-3.64931	21.7968																								58.9143	28.7874	51.55	17.0592	58.9143	40.2028	51.55	26.7217	58.9143	35.7472
		-3.64916	36.2011		-3.64916	21.8668																								58.9714	28.9219	51.6	17.057	58.9571	40.4257	51.5875	26.84	58.9571	35.9307
		-3.649	36.2919		-3.649	22.0932																								59.0143	29.0553	51.65	17.1315	59.0143	40.6512	51.6375	26.9307	59	36.1151
		-3.64885	36.2753		-3.64885	22.3217																								59.0571	29.1877	51.675	17.1548	59.0571	40.8794	51.675	26.9906	59.0571	36.3004
		-3.6487	36.0551		-3.6487	22.4742																								59.1143	29.3191	51.7125	17.1774	59.1	41.1102	51.7125	27.0999	59.1	36.4866
		-3.64854	35.5819		-3.64854	22.5006																								59.1714	29.4493	51.7625	17.2148	59.1571	41.3436	51.7625	27.2293	59.1429	36.6736
		-3.64839	35.0283		-3.64839	22.3652																								59.2	29.5785	51.8	17.303	59.2	41.5796	51.8	27.3438	59.2	36.8615
		-3.64824	34.6544		-3.64824	22.1128																								59.2571	29.7066	51.85	17.3694	59.2429	41.8183	51.85	27.4512	59.2429	37.0503
		-3.64809	34.5281		-3.64809	21.9013																								59.3	29.8337	51.8875	17.415	59.3	42.0596	51.8875	27.5317	59.3	37.2399
		-3.64793	34.5056		-3.64793	21.8857																								59.3429	29.9596	51.925	17.4401	59.3429	42.3036	51.925	27.6441	59.3429	37.4305
		-3.64778	34.4884		-3.64778	22.053																								59.4	30.0846	51.975	17.4343	59.3857	42.5501	51.975	27.7548	59.3857	37.6219
		-3.64763	34.542		-3.64763	22.2279																								59.4571	30.2084	52.0125	17.4814	59.4429	42.7993	52.0125	27.8733	59.4286	37.8142
		-3.64748	34.7289		-3.64748	22.2656																								59.4857	30.3312	52.05	17.4966	59.4857	43.0512	52.05	28.0097	59.4857	38.0073
		-3.64732	34.9712		-3.64732	22.1847																								59.5429	30.4529	52.0875	17.5001	59.5286	43.3056	52.0875	28.0749	59.5286	38.2014
		-3.64717	35.1887		-3.64717	22.0811																								59.5857	30.5735	52.15	17.5439	59.5857	43.5627	52.1375	28.2211	59.5857	38.3963
		-3.64702	35.4604		-3.64702	21.9734																								59.6429	30.6931	52.175	17.6325	59.6286	43.8225	52.175	28.348	59.6286	38.5921
		-3.64686	35.8878		-3.64686	21.7979																								59.6857	30.8116	52.2125	17.6845	59.6714	44.0848	52.2125	28.4339	59.6714	38.7888
		-3.64671	36.3299		-3.64671	21.522																								59.7286	30.9291	52.2625	17.814	59.7286	44.3498	52.2625	28.6015	59.7143	38.9863
		-3.64656	36.4664		-3.64656	21.2245																								59.7714	31.0454	52.3	17.8932	59.7714	44.6174	52.3	28.6746	59.7571	39.1847
		-3.64641	36.1905		-3.64641	21.0779																								59.8286	31.1608	52.35	17.9859	59.8143	44.8877	52.35	28.7862	59.8143	39.384
		-3.64625	35.7798		-3.64625	21.2468																								59.8714	31.275	52.3875	18.065	59.8571	45.1606	52.3875	28.8896	59.8571	39.5842
		-3.6461	35.5437		-3.6461	21.7243																								59.9286	31.3882	52.425	18.1482	59.9143	45.4361	52.425	29.0567	59.9143	39.7852
		-3.64595	35.4128		-3.64595	22.2618																								59.9714	31.5003	52.475	18.2435	59.9571	45.7142	52.475	29.1841	59.9571	39.9872
		-3.64579	35.076		-3.64579	22.5751																										52.5125	18.3066	60	45.995	52.5	29.3511	60	40.19
		-3.64564	34.4952		-3.64564	22.6577																										52.55	18.393			52.55	29.4963
		-3.64549	34.0504		-3.64549	22.7592																										52.6	18.4627			52.5875	29.6414
		-3.64534	34.0863		-3.64534	22.994																										52.6375	18.5535			52.6375	29.7754
		-3.64518	34.4988		-3.64518	23.1614																										52.675	18.643			52.675	29.9139
		-3.64503	34.9122		-3.64503	23.0767																										52.725	18.6729			52.725	30.066
		-3.64488	35.1445		-3.64488	22.8815																										52.7625	18.7772			52.7625	30.1783
		-3.64473	35.3287		-3.64473	22.7908																										52.8	18.8468			52.8	30.2902
		-3.64457	35.6451		-3.64457	22.705																										52.8375	18.8756			52.8375	30.445
		-3.64442	36.1056		-3.64442	22.3792																										52.8875	18.9556			52.875	30.6251
		-3.64427	36.5915		-3.64427	21.8886																										52.9375	19.0121			52.925	30.7291
		-3.64411	36.949		-3.64411	21.5551																										52.975	19.1065			52.975	30.8867
		-3.64396	37.0489		-3.64396	21.4127																										53.0125	19.1826			53.0125	31.0297
		-3.64381	36.8806		-3.64381	21.144																										53.0625	19.2426			53.05	31.1556
		-3.64366	36.5966		-3.64366	20.6652																										53.1	19.3082			53.1	31.3296
		-3.6435	36.3639		-3.6435	20.3913																										53.1375	19.396			53.125	31.4793
		-3.64335	36.1934		-3.64335	20.6846																										53.175	19.4684			53.175	31.5965
		-3.6432	36.0326		-3.6432	21.3347																										53.225	19.4895			53.2125	31.7287
		-3.64304	35.9546		-3.64304	21.8631																										53.275	19.5618			53.25	31.911
		-3.64289	36.0721		-3.64289	22.118																										53.3	19.6253			53.3	32.0363
		-3.64274	36.2958		-3.64274	22.2454																										53.35	19.6517			53.3375	32.1614
		-3.64259	36.4115		-3.64259	22.2419																										53.4	19.6827			53.3875	32.3744
		-3.64243	36.415		-3.64243	21.9264																										53.425	19.7982			53.425	32.5149
		-3.64228	36.5155		-3.64228	21.3491																										53.475	19.8634			53.4625	32.6752
		-3.64213	36.7354		-3.64213	20.8872																										53.5125	19.9126			53.5125	32.818
		-3.64197	36.7959		-3.64197	20.8271																										53.5625	19.985			53.5625	32.9396
		-3.64182	36.5329		-3.64182	21.0557																										53.6	20.0401			53.6	33.0854
		-3.64167	36.1595		-3.64167	21.2593																										53.6375	20.118			53.6375	33.2097
		-3.64152	35.9342		-3.64152	21.2633																										53.675	20.1754			53.675	33.3676
		-3.64136	35.8311		-3.64136	21.1138																										53.725	20.2809			53.7125	33.4741
		-3.64121	35.7877		-3.64121	20.9762																										53.7625	20.2978			53.7625	33.5918
		-3.64106	36.0068		-3.64106	21.0279																										53.8125	20.3693			53.8	33.7392
		-3.64091	36.618		-3.64091	21.3336																										53.85	20.4703			53.8375	33.9231
		-3.64075	37.208		-3.64075	21.7583																										53.8875	20.5393			53.8875	34.0529
		-3.6406	37.1504		-3.6406	22.0954																										53.925	20.6122			53.925	34.219
		-3.64045	36.4266		-3.64045	22.3074																										53.975	20.6474			53.9625	34.3514
		-3.64029	35.7043		-3.64029	22.5059																										54.0125	20.6881			54.0125	34.4985
		-3.64014	35.5167		-3.64014	22.6502																										54.0625	20.7815			54.05	34.6606
		-3.63999	35.7285		-3.63999	22.486																										54.1	20.9025			54.0875	34.8227
		-3.63984	35.9368		-3.63984	21.9349																										54.1375	20.9674			54.1375	34.985
		-3.63968	36.0216		-3.63968	21.3831																										54.1875	21.0547			54.175	35.1448
		-3.63953	36.0359		-3.63953	21.3152																										54.225	21.1792			54.225	35.3198
		-3.63938	35.8631		-3.63938	21.6827																										54.2625	21.2721			54.2625	35.4805
		-3.63922	35.386		-3.63922	21.931																										54.3	21.3828			54.3	35.6865
		-3.63907	34.8825		-3.63907	21.7243																										54.3625	21.4812			54.35	35.892
		-3.63892	34.8508		-3.63892	21.3756																										54.3875	21.5346			54.3875	36.0592
		-3.63877	35.3748		-3.63877	21.344																										54.4375	21.615			54.425	36.2471
		-3.63861	35.9435		-3.63861	21.5392																										54.475	21.677			54.4625	36.4141
		-3.63846	36.0339		-3.63846	21.4985																										54.5125	21.7745			54.5	36.562
		-3.63831	35.6989		-3.63831	21.1905																										54.5625	21.8678			54.55	36.7161
		-3.63816	35.4017		-3.63816	21.1651																										54.6	21.9545			54.6	36.8922
		-3.638	35.3849		-3.638	21.7238																										54.6375	22.0132			54.6375	37.05
		-3.63785	35.4141		-3.63785	22.348																										54.675	22.0891			54.675	37.1849
		-3.6377	35.1789		-3.6377	22.3302																										54.725	22.1292			54.7125	37.3199
		-3.63754	34.7602		-3.63754	21.72																										54.7625	22.1754			54.7625	37.5014
		-3.63739	34.5444		-3.63739	21.1769																										54.8125	22.2726			54.8	37.6686
		-3.63724	34.7309		-3.63724	20.9882																										54.8375	22.3456			54.85	37.8505
		-3.63709	35.1129		-3.63709	20.7793																										54.8875	22.3711			54.8875	38.0868
		-3.63693	35.3637		-3.63693	20.2893																										54.9375	22.4545			54.9375	38.3051
		-3.63678	35.3743		-3.63678	19.9062																										54.975	22.542			54.9625	38.4736
		-3.63663	35.2542		-3.63663	20.1215																										55.025	22.5808			55.0125	38.5977
		-3.63647	35.1582		-3.63647	20.7993																										55.0625	22.6685			55.05	38.8085
		-3.63632	35.2388		-3.63632	21.3489																										55.1	22.7632			55.1	38.9975
		-3.63617	35.6026		-3.63617	21.4124																										55.1375	22.7811			55.1375	39.2017
		-3.63602	36.1301		-3.63602	21.0719																										55.1875	22.8756			55.175	39.3963
		-3.63586	36.4527		-3.63586	20.5777																										55.225	22.9427			55.225	39.5409
		-3.63571	36.3237		-3.63571	20.2147																										55.2625	23.0148			55.2625	39.7185
		-3.63556	35.9409		-3.63556	20.2786																										55.3	23.0852			55.3	39.9615
		-3.63541	35.6797		-3.63541	20.779																										55.35	23.1594			55.35	40.1359
		-3.63525	35.5733		-3.63525	21.2166																										55.3875	23.1792			55.3875	40.3065
		-3.6351	35.3361		-3.6351	21.0567																										55.4375	23.2822			55.425	40.524
		-3.63495	34.8845		-3.63495	20.4601																										55.475	23.3733			55.4625	40.7568
		-3.63479	34.5292		-3.63479	20.1821																										55.5125	23.4648			55.5125	40.9377
		-3.63464	34.5518		-3.63464	20.6502																										55.5625	23.5471			55.55	41.1741
		-3.63449	34.8596		-3.63449	21.4546																										55.6	23.6152			55.5875	41.4194
		-3.63434	35.1831		-3.63434	21.9031																										55.6375	23.6826			55.6375	41.6389
		-3.63418	35.4012		-3.63418	21.815																										55.6875	23.7483			55.675	41.8428
		-3.63403	35.527		-3.63403	21.569																										55.7375	23.8395			55.725	42.0399
		-3.63388	35.5536		-3.63388	21.5538																										55.775	23.91			55.7625	42.2085
		-3.63372	35.4851		-3.63372	21.7852																										55.8125	23.9952			55.8125	42.3737
		-3.63357	35.4047		-3.63357	21.9857																										55.85	24.08			55.8375	42.5781
		-3.63342	35.3999		-3.63342	21.8952																										55.8875	24.2137			55.8875	42.8152
		-3.63327	35.5025		-3.63327	21.5294																										55.9375	24.2477			55.925	43.0389
		-3.63311	35.738		-3.63311	21.1802																										55.975	24.3387			55.975	43.2026
		-3.63296	36.0705		-3.63296	21.1131																										56.025	24.4006			56.0125	43.436
		-3.63281	36.2657		-3.63281	21.2651																										56.0625	24.4515			56.0625	43.6405
		-3.63265	36.0548		-3.63265	21.3561																										56.1	24.5273			56.0875	43.8728
		-3.6325	35.5298		-3.6325	21.2626																										56.15	24.628			56.1375	44.0572
		-3.63235	35.1126		-3.63235	21.104																										56.1875	24.7138			56.175	44.3226
		-3.6322	35.0006		-3.6322	20.9616																										56.225	24.7977			56.225	44.5419
		-3.63204	34.9186		-3.63204	20.7629																										56.275	24.8657			56.2625	44.7609
		-3.63189	34.6184		-3.63189	20.5251																										56.3	24.9552			56.3	44.9953
		-3.63174	34.3174		-3.63174	20.4616																										56.3625	25.0426			56.35	45.2365
		-3.63159	34.3348		-3.63159	20.6911																										56.3875	25.119			56.3875	45.4504
		-3.63143	34.5595		-3.63143	21.0286																										56.4375	25.1836			56.4375	45.6165
		-3.63128	34.6792		-3.63128	21.2303																										56.475	25.2514			56.475	45.8262
		-3.63113	34.7741		-3.63113	21.2887																										56.5125	25.3702			56.5125	45.9973
		-3.63097	35.2158		-3.63097	21.3219																										56.5625	25.4918			56.55	46.1766
		-3.63082	36.0026		-3.63082	21.3362																										56.6125	25.5548			56.6	46.3666
		-3.63067	36.6399		-3.63067	21.288																										56.65	25.6035			56.6375	46.6145
		-3.63052	36.7632		-3.63052	21.2521																										56.6875	25.7154			56.675	46.8198
		-3.63036	36.5213		-3.63036	21.3188																										56.7375	25.7775			56.725	47.0255
		-3.63021	36.2242		-3.63021	21.4369																										56.7625	25.9025			56.7625	47.2289
		-3.63006	35.9357		-3.63006	21.5576																										56.8125	25.9845			56.8	47.469
		-3.6299	35.6025		-3.6299	21.8123																										56.85	26.0885			56.85	47.7353
		-3.62975	35.3304		-3.62975	22.3124																										56.9	26.1775			56.8875	47.9879
		-3.6296	35.2983		-3.6296	22.8438																										56.9375	26.2517			56.925	48.2964
		-3.62945	35.5304		-3.62945	23.0393																										56.9875	26.3654			56.975	48.5124
		-3.62929	35.9174		-3.62929	22.8345																										57.025	26.4526			57.0125	48.7562
		-3.62914	36.3698		-3.62914	22.4992																										57.0625	26.5459			57.0625	48.9457
		-3.62899	36.807		-3.62899	22.2296																										57.1125	26.6352			57.1	49.1953
		-3.62884	37.0869		-3.62884	21.9751																										57.15	26.7612			57.1375	49.4714
		-3.62868	37.0996		-3.62868	21.7033																										57.1875	26.8602			57.1875	49.7108
		-3.62853	36.9152		-3.62853	21.5389																										57.225	26.9246			57.225	49.9972
		-3.62838	36.7566		-3.62838	21.5232																										57.275	27.0393			57.25	50.2504
		-3.62822	36.8203		-3.62822	21.4781																										57.3125	27.1526			57.3	50.5049
		-3.62807	37.1309		-3.62807	21.2602																										57.35	27.2796			57.35	50.8637
		-3.62792	37.5109		-3.62792	20.9725																										57.3875	27.3973			57.3875	51.1711
		-3.62777	37.6949		-3.62777	20.7721																										57.45	27.475			57.425	51.4631
		-3.62761	37.5401		-3.62761	20.6356																										57.4875	27.5714			57.475	51.7975
		-3.62746	37.1498		-3.62746	20.4781																										57.525	27.6868			57.5125	52.1227
		-3.62731	36.7391		-3.62731	20.3347																										57.5625	27.7558			57.5625	52.4601
		-3.62715	36.4077		-3.62715	20.2383																										57.6125	27.8791			57.6	52.7648
		-3.627	36.1089		-3.627	20.0647																										57.6375	28.0194			57.6375	53.0975
		-3.62685	35.8112		-3.62685	19.7495																										57.6875	28.1498			57.675	53.3523
		-3.6267	35.5754		-3.6267	19.5603																										57.725	28.2306			57.725	53.6348
		-3.62654	35.4676		-3.62654	19.8412																										57.775	28.3582			57.7625	53.8898
		-3.62639	35.4874		-3.62639	20.4795																										57.8125	28.4815			57.8125	54.1745
		-3.62624	35.5654		-3.62624	20.9162																										57.85	28.6193			57.8375	54.4011
		-3.62609	35.5634		-3.62609	20.7967																										57.9	28.6958			57.8875	54.7501
		-3.62593	35.3472		-3.62593	20.3939																										57.9375	28.8099			57.9375	55.0821
		-3.62578	34.9869		-3.62578	20.2338																										57.975	28.8655			57.975	55.3902
		-3.62563	34.8149		-3.62563	20.468																										58.025	28.9537			58.0125	55.6696
		-3.62547	35.0978		-3.62547	20.7911																										58.075	29.1048			58.0625	55.9765
		-3.62532	35.6674		-3.62532	20.8763																										58.1125	29.1923			58.0875	56.2953
		-3.62517	36.0575		-3.62517	20.6959																										58.15	29.2946			58.1375	56.5372
		-3.62502	36.0293		-3.62502	20.4587																										58.175	29.4235			58.1875	56.8137
		-3.62486	35.7957		-3.62486	20.4065																										58.2375	29.5383			58.225	57.1429
		-3.62471	35.7113		-3.62471	20.6711																										58.275	29.6408			58.2625	57.5138
		-3.62456	35.8965		-3.62456	21.161																										58.3	29.7531			58.3125	57.7875
		-3.6244	36.1904		-3.6244	21.5434																										58.3625	29.8529			58.35	58.0448
		-3.62425	36.3314		-3.62425	21.4744																										58.4	29.9687			58.3875	58.345
		-3.6241	36.1632		-3.6241	20.9368																										58.4375	30.0718			58.4375	58.6327
		-3.62395	35.7959		-3.62395	20.2854																										58.4875	30.1892			58.475	58.8922
		-3.62379	35.54		-3.62379	19.9148																										58.525	30.3397			58.5125	59.1706
		-3.62364	35.5363		-3.62364	19.9239																										58.5625	30.4815			58.5625	59.4236
		-3.62349	35.5236		-3.62349	20.124																										58.6125	30.5764			58.6	59.7011
		-3.62334	35.207		-3.62334	20.2734																										58.65	30.6814			58.65	59.9405
		-3.62318	34.7741		-3.62318	20.2512																										58.675	30.7691			58.675	60.268
		-3.62303	34.7056		-3.62303	20.0993																										58.7375	30.9079			58.725	60.5295
		-3.62288	35.063		-3.62288	19.9868																										58.7625	31.0351			58.7625	60.8431
		-3.62272	35.3508		-3.62272	20.1025																										58.8125	31.1471			58.8125	61.1767
		-3.62257	35.2073		-3.62257	20.5036																										58.8625	31.2806			58.85	61.4904
		-3.62242	34.8446		-3.62242	21.0772																										58.8875	31.3616			58.8875	61.8539
		-3.62227	34.6041		-3.62227	21.6697																										58.9375	31.4568			58.9375	62.1429
		-3.62211	34.4489		-3.62211	22.181																										58.9875	31.5751			58.975	62.4952
		-3.62196	34.2299		-3.62196	22.5203																										59.025	31.6939			59.025	62.8213
		-3.62181	34.1407		-3.62181	22.6021																										59.0625	31.8133			59.0625	63.1499
		-3.62165	34.461		-3.62165	22.4882																										59.1125	31.9334			59.1	63.4812
		-3.6215	34.9861		-3.6215	22.4101																										59.15	32.054			59.15	63.8152
		-3.62135	35.1656		-3.62135	22.4862																										59.1875	32.1753			59.1875	64.1517
		-3.6212	34.8442		-3.6212	22.5071																										59.2375	32.2972			59.2375	64.4909
		-3.62104	34.5011		-3.62104	22.2003																										59.275	32.4196			59.275	64.8327
		-3.62089	34.6414		-3.62089	21.6569																										59.3125	32.5427			59.3125	65.1772
		-3.62074	35.195		-3.62074	21.2472																										59.3625	32.6664			59.35	65.5242
		-3.62058	35.6648		-3.62058	21.0847																										59.4	32.7907			59.4	65.874
		-3.62043	35.7259		-3.62043	20.8686																										59.4375	32.9157			59.4375	66.2263
		-3.62028	35.5386		-3.62028	20.4068																										59.5	33.0412			59.475	66.5813
		-3.62013	35.4897		-3.62013	20.0228																										59.525	33.1673			59.5125	66.9389
		-3.61997	35.698		-3.61997	20.1641																										59.5625	33.2941			59.5625	67.2991
		-3.61982	35.8529		-3.61982	20.7317																										59.6125	33.4214			59.6	67.662
		-3.61967	35.6224		-3.61967	21.1308																										59.65	33.5494			59.65	68.0274
		-3.61952	35.1624		-3.61952	21.0065																										59.6875	33.678			59.6875	68.3956
		-3.61936	34.9969		-3.61936	20.626																										59.7375	33.8071			59.7375	68.7663
		-3.61921	35.3287		-3.61921	20.4258																										59.7875	33.9369			59.7625	69.1397
		-3.61906	35.736		-3.61906	20.4429																										59.8125	34.0673			59.8125	69.5157
		-3.6189	35.7415		-3.6189	20.4327																										59.8625	34.1983			59.85	69.8943
		-3.61875	35.454		-3.61875	20.3553																										59.9	34.3299			59.8875	70.2756
		-3.6186	35.3398		-3.6186	20.4055																										59.9375	34.4622			59.9375	70.6595
		-3.61845	35.5237		-3.61845	20.5684																										59.9875	34.595			59.975	71.046
		-3.61829	35.6896		-3.61829	20.5087																														60	71.4352
		-3.61814	35.6293		-3.61814	20.0741
		-3.61799	35.518		-3.61799	19.6397
		-3.61783	35.5755		-3.61783	19.6701
		-3.61768	35.7626		-3.61768	20.0698
		-3.61753	35.9459		-3.61753	20.3047
		-3.61738	36.1224		-3.61738	20.1401
		-3.61722	36.3131		-3.61722	19.9103
		-3.61707	36.4043		-3.61707	19.9586
		-3.61692	36.2561		-3.61692	20.1507
		-3.61677	35.8914		-3.61677	20.1785
		-3.61661	35.479		-3.61661	20.0963
		-3.61646	35.2068		-3.61646	20.2178
		-3.61631	35.2184		-3.61631	20.5941
		-3.61615	35.5692		-3.61615	20.9103
		-3.616	36.1442		-3.616	20.8977
		-3.61585	36.6821		-3.61585	20.5855
		-3.6157	36.9601		-3.6157	20.1355
		-3.61554	36.939		-3.61554	19.669
		-3.61539	36.7458		-3.61539	19.3171
		-3.61524	36.5604		-3.61524	19.227
		-3.61508	36.5078		-3.61508	19.4201
		-3.61493	36.5736		-3.61493	19.7642
		-3.61478	36.6205		-3.61478	20.1174
		-3.61463	36.5469		-3.61463	20.3716
		-3.61447	36.3974		-3.61447	20.3784
		-3.61432	36.2502		-3.61432	20.0607
		-3.61417	36.0675		-3.61417	19.6288
		-3.61402	35.7888		-3.61402	19.4682
		-3.61386	35.4957		-3.61386	19.7116
		-3.61371	35.3153		-3.61371	20.1101
		-3.61356	35.2045		-3.61356	20.3845
		-3.6134	35.0266		-3.6134	20.5063
		-3.61325	34.814		-3.61325	20.5578
		-3.6131	34.7332		-3.6131	20.5356
		-3.61295	34.7914		-3.61295	20.4234
		-3.61279	34.8085		-3.61279	20.2499
		-3.61264	34.7186		-3.61264	19.9676
		-3.61249	34.6698		-3.61249	19.4936
		-3.61233	34.7526		-3.61233	18.9922
		-3.61218	34.872		-3.61218	18.8533
		-3.61203	34.9841		-3.61203	19.2064
		-3.61188	35.2262		-3.61188	19.7029
		-3.61172	35.6595		-3.61172	20.0087
		-3.61157	36.0706		-3.61157	20.2442
		-3.61142	36.1852		-3.61142	20.6315
		-3.61126	35.9265		-3.61126	20.9522
		-3.61111	35.3581		-3.61111	20.7981
		-3.61096	34.597		-3.61096	20.2555
		-3.61081	33.9351		-3.61081	19.89
		-3.61065	33.7886		-3.61065	20.0114
		-3.6105	34.2522		-3.6105	20.3096
		-3.61035	34.8641		-3.61035	20.3186
		-3.6102	35.1124		-3.6102	19.9504
		-3.61004	35.0639		-3.61004	19.4603
		-3.60989	35.1794		-3.60989	19.1167
		-3.60974	35.5834		-3.60974	19.0315
		-3.60958	35.8757		-3.60958	19.1587
		-3.60943	35.7282		-3.60943	19.3602
		-3.60928	35.3416		-3.60928	19.5492
		-3.60913	35.1562		-3.60913	19.7868
		-3.60897	35.3271		-3.60897	20.1228
		-3.60882	35.6505		-3.60882	20.4163
		-3.60867	35.8707		-3.60867	20.4946
		-3.60851	35.902		-3.60851	20.42
		-3.60836	35.8038		-3.60836	20.3818
		-3.60821	35.6635		-3.60821	20.3677
		-3.60806	35.5203		-3.60806	20.2224
		-3.6079	35.3623		-3.6079	20.0049
		-3.60775	35.2089		-3.60775	19.9746
		-3.6076	35.1599		-3.6076	20.1841
		-3.60745	35.2766		-3.60745	20.4061
		-3.60729	35.4419		-3.60729	20.527
		-3.60714	35.4602		-3.60714	20.6711
		-3.60699	35.319		-3.60699	20.8177
		-3.60683	35.2317		-3.60683	20.6639
		-3.60668	35.3633		-3.60668	20.1106
		-3.60653	35.6328		-3.60653	19.5638
		-3.60638	35.8601		-3.60638	19.4436
		-3.60622	35.9816		-3.60622	19.6031
		-3.60607	36.0056		-3.60607	19.5682
		-3.60592	35.8591		-3.60592	19.2298
		-3.60576	35.4689		-3.60576	18.9534
		-3.60561	34.9925		-3.60561	19.0429
		-3.60546	34.7646		-3.60546	19.4021
		-3.60531	34.9101		-3.60531	19.7848
		-3.60515	35.1348		-3.60515	20.1214
		-3.605	35.0579		-3.605	20.4738
		-3.60485	34.7099		-3.60485	20.7999
		-3.6047	34.5159		-3.6047	20.9308
		-3.60454	34.7475		-3.60454	20.7711
		-3.60439	35.166		-3.60439	20.4542
		-3.60424	35.3358		-3.60424	20.2362
		-3.60408	35.1689		-3.60408	20.223
		-3.60393	34.9537		-3.60393	20.2754
		-3.60378	34.9202		-3.60378	20.2523
		-3.60363	35.0199		-3.60363	20.2402
		-3.60347	35.1608		-3.60347	20.3829
		-3.60332	35.4091		-3.60332	20.5628
		-3.60317	35.7988		-3.60317	20.5207
		-3.60301	36.1265		-3.60301	20.2936
		-3.60286	36.1374		-3.60286	20.2279
		-3.60271	35.8387		-3.60271	20.4503
		-3.60256	35.4645		-3.60256	20.6243
		-3.6024	35.1748		-3.6024	20.4282
		-3.60225	34.9614		-3.60225	20.0316
		-3.6021	34.8261		-3.6021	19.8395
		-3.60195	34.8787		-3.60195	19.9461
		-3.60179	35.1826		-3.60179	20.1303
		-3.60164	35.5887		-3.60164	20.2595
		-3.60149	35.7914		-3.60149	20.3962
		-3.60133	35.5476		-3.60133	20.5398
		-3.60118	34.892		-3.60118	20.5713
		-3.60103	34.1656		-3.60103	20.4842
		-3.60088	33.7836		-3.60088	20.4413
		-3.60072	33.8949		-3.60072	20.5079
		-3.60057	34.2733		-3.60057	20.4835
		-3.60042	34.5669		-3.60042	20.1281
		-3.60026	34.6065		-3.60026	19.5144
		-3.60011	34.4662		-3.60011	19.0762
		-3.59996	34.342		-3.59996	19.2276
		-3.59981	34.4412		-3.59981	19.8988
		-3.59965	34.8623		-3.59965	20.52
		-3.5995	35.4694		-3.5995	20.6033
		-3.59935	35.9586		-3.59935	20.3034
		-3.59919	36.1534		-3.59919	20.17
		-3.59904	36.1427		-3.59904	20.3756
		-3.59889	36.0647		-3.59889	20.5182
		-3.59874	35.9089		-3.59874	20.2934
		-3.59858	35.6497		-3.59858	19.9792
		-3.59843	35.395		-3.59843	19.9762
		-3.59828	35.2085		-3.59828	20.1868
		-3.59813	34.9553		-3.59813	20.2209
		-3.59797	34.5535		-3.59797	20.0125
		-3.59782	34.2038		-3.59782	19.8141
		-3.59767	34.0911		-3.59767	19.7109
		-3.59751	34.0293		-3.59751	19.5381
		-3.59736	33.7688		-3.59736	19.2562
		-3.59721	33.5375		-3.59721	19.0389
		-3.59706	33.8174		-3.59706	18.9911
		-3.5969	34.5724		-3.5969	19.0756
		-3.59675	35.1838		-3.59675	19.3069
		-3.5966	35.2578		-3.5966	19.7161
		-3.59644	35.0451		-3.59644	20.1475
		-3.59629	34.8908		-3.59629	20.3965
		-3.59614	34.731		-3.59614	20.5159
		-3.59599	34.4359		-3.59599	20.6625
		-3.59583	34.2295		-3.59583	20.7171
		-3.59568	34.3551		-3.59568	20.457
		-3.59553	34.5848		-3.59553	20.0685
		-3.59538	34.5114		-3.59538	20.0238
		-3.59522	34.1658		-3.59522	20.3757
		-3.59507	33.958		-3.59507	20.6482
		-3.59492	34.0697		-3.59492	20.5603
		-3.59476	34.2934		-3.59476	20.3927
		-3.59461	34.4324		-3.59461	20.4409
		-3.59446	34.5214		-3.59446	20.5455
		-3.59431	34.6332		-3.59431	20.4471
		-3.59415	34.7589		-3.59415	20.2032
		-3.594	34.9331		-3.594	19.9524
		-3.59385	35.2136		-3.59385	19.6122
		-3.59369	35.4991		-3.59369	19.155
		-3.59354	35.585		-3.59354	18.8941
		-3.59339	35.4598		-3.59339	19.1181
		-3.59324	35.3375		-3.59324	19.6612
		-3.59308	35.3586		-3.59308	20.1476
		-3.59293	35.4561		-3.59293	20.4427
		-3.59278	35.5502		-3.59278	20.5619
		-3.59263	35.665		-3.59263	20.4114
		-3.59247	35.7709		-3.59247	20.0006
		-3.59232	35.7185		-3.59232	19.701
		-3.59217	35.4576		-3.59217	19.8454
		-3.59201	35.1833		-3.59201	20.2122
		-3.59186	35.1258		-3.59186	20.3287
		-3.59171	35.2957		-3.59171	20.1819
		-3.59156	35.5396		-3.59156	20.1975
		-3.5914	35.7682		-3.5914	20.5575
		-3.59125	36.0088		-3.59125	20.955
		-3.5911	36.2566		-3.5911	21.0363
		-3.59094	36.3857		-3.59094	20.7571
		-3.59079	36.2772		-3.59079	20.2988
		-3.59064	35.9955		-3.59064	19.9555
		-3.59049	35.7789		-3.59049	20.0567
		-3.59033	35.7868		-3.59033	20.6255
		-3.59018	35.8993		-3.59018	21.1497
		-3.59003	35.8484		-3.59003	21.0939
		-3.58987	35.5359		-3.58987	20.6329
		-3.58972	35.1093		-3.58972	20.4244
		-3.58957	34.7349		-3.58957	20.6322
		-3.58942	34.4615		-3.58942	20.7135
		-3.58926	34.3532		-3.58926	20.3312
		-3.58911	34.5115		-3.58911	19.9145
		-3.58896	34.849		-3.58896	19.9928
		-3.58881	35.0684		-3.58881	20.3911
		-3.58865	35.0427		-3.58865	20.5314
		-3.5885	35.0118		-3.5885	20.233
		-3.58835	35.1861		-3.58835	19.8046
		-3.58819	35.3827		-3.58819	19.5316
		-3.58804	35.3501		-3.58804	19.5043
		-3.58789	35.2286		-3.58789	19.8281
		-3.58774	35.3037		-3.58774	20.5601
		-3.58758	35.4667		-3.58758	21.4019
		-3.58743	35.3905		-3.58743	21.8221
		-3.58728	35.1685		-3.58728	21.6098
		-3.58712	35.2272		-3.58712	21.0822
		-3.58697	35.5505		-3.58697	20.6638
		-3.58682	35.5754		-3.58682	20.4261
		-3.58667	35.0831		-3.58667	20.1497
		-3.58651	34.6587		-3.58651	19.7234
		-3.58636	34.8883		-3.58636	19.3483
		-3.58621	35.5005		-3.58621	19.3677
		-3.58606	35.7664		-3.58606	19.9031
		-3.5859	35.4951		-3.5859	20.661
		-3.58575	35.1241		-3.58575	21.136
		-3.5856	34.967		-3.5856	21.037
		-3.58544	34.8782		-3.58544	20.5127
		-3.58529	34.6886		-3.58529	19.9563
		-3.58514	34.5183		-3.58514	19.6433
		-3.58499	34.4944		-3.58499	19.5693
		-3.58483	34.4941		-3.58483	19.5434
		-3.58468	34.3671		-3.58468	19.3899
		-3.58453	34.2096		-3.58453	19.1296
		-3.58437	34.2192		-3.58437	18.9784
		-3.58422	34.4149		-3.58422	19.0819
		-3.58407	34.7012		-3.58407	19.2623
		-3.58392	35.1002		-3.58392	19.2059
		-3.58376	35.6929		-3.58376	18.9201
		-3.58361	36.3119		-3.58361	18.7914
		-3.58346	36.5429		-3.58346	19.093
		-3.58331	36.183		-3.58331	19.6494
		-3.58315	35.5839		-3.58315	20.1274
		-3.583	35.3244		-3.583	20.4255
		-3.58285	35.5412		-3.58285	20.5741
		-3.58269	35.7933		-3.58269	20.4774
		-3.58254	35.6707		-3.58254	20.0861
		-3.58239	35.3166		-3.58239	19.6919
		-3.58224	35.1677		-3.58224	19.6702
		-3.58208	35.3456		-3.58208	19.9536
		-3.58193	35.5871		-3.58193	20.0819
		-3.58178	35.7138		-3.58178	19.8429
		-3.58162	35.8369		-3.58162	19.5538
		-3.58147	36.0224		-3.58147	19.5914
		-3.58132	36.0354		-3.58132	19.9117
		-3.58117	35.6153		-3.58117	20.1953
		-3.58101	34.8697		-3.58101	20.2628
		-3.58086	34.2233		-3.58086	20.1267
		-3.58071	34.021		-3.58071	19.7837
		-3.58056	34.2522		-3.58056	19.2068
		-3.5804	34.6128		-3.5804	18.5376
		-3.58025	34.7867		-3.58025	18.0961
		-3.5801	34.6945		-3.5801	18.1143
		-3.57994	34.4923		-3.57994	18.5243
		-3.57979	34.3183		-3.57979	19.0402
		-3.57964	34.143		-3.57964	19.4098
		-3.57949	33.9539		-3.57949	19.5704
		-3.57933	33.9225		-3.57933	19.5905
		-3.57918	34.1758		-3.57918	19.5228
		-3.57903	34.512		-3.57903	19.3601
		-3.57887	34.6351		-3.57887	19.1226
		-3.57872	34.6212		-3.57872	18.911
		-3.57857	34.8275		-3.57857	18.8257
		-3.57842	35.3475		-3.57842	18.8667
		-3.57826	35.8917		-3.57826	18.9492
		-3.57811	36.229		-3.57811	18.9884
		-3.57796	36.3627		-3.57796	18.9621
		-3.5778	36.2292		-3.5778	18.9639
		-3.57765	35.6771		-3.57765	19.1954
		-3.5775	34.9088		-3.5775	19.7579
		-3.57735	34.4823		-3.57735	20.381
		-3.57719	34.6032		-3.57719	20.5466
		-3.57704	34.8058		-3.57704	20.0538
		-3.57689	34.6373		-3.57689	19.3365
		-3.57674	34.2771		-3.57674	19.0079
		-3.57658	34.122		-3.57658	19.1888
		-3.57643	34.138		-3.57643	19.5176
		-3.57628	34.0611		-3.57628	19.738
		-3.57612	33.9407		-3.57612	19.9518
		-3.57597	33.9624		-3.57597	20.2627
		-3.57582	33.9747		-3.57582	20.5097
		-3.57567	33.7391		-3.57567	20.5059
		-3.57551	33.5084		-3.57551	20.3089
		-3.57536	33.773		-3.57536	20.0728
		-3.57521	34.4577		-3.57521	19.8218
		-3.57505	34.9231		-3.57505	19.5336
		-3.5749	34.8436		-3.5749	19.3057
		-3.57475	34.5901		-3.57475	19.2633
		-3.5746	34.6039		-3.5746	19.3848
		-3.57444	34.8244		-3.57444	19.5651
		-3.57429	34.928		-3.57429	19.7535
		-3.57414	34.7998		-3.57414	19.9041
		-3.57399	34.5518		-3.57399	19.8903
		-3.57383	34.3061		-3.57383	19.6229
		-3.57368	34.1351		-3.57368	19.1819
		-3.57353	34.0666		-3.57353	18.7155
		-3.57337	34.0438		-3.57337	18.289
		-3.57322	34.0016		-3.57322	17.9607
		-3.57307	33.9916		-3.57307	17.8927
		-3.57292	34.0694		-3.57292	18.1892
		-3.57276	34.1097		-3.57276	18.6876
		-3.57261	33.9585		-3.57261	19.0959
		-3.57246	33.7316		-3.57246	19.3369
		-3.5723	33.7201		-3.5723	19.5733
		-3.57215	33.9956		-3.57215	19.8746
		-3.572	34.3531		-3.572	20.0406
		-3.57185	34.6134		-3.57185	19.8404
		-3.57169	34.7461		-3.57169	19.3264
		-3.57154	34.7603		-3.57154	18.8218
		-3.57139	34.7429		-3.57139	18.6373
		-3.57124	34.9197		-3.57124	18.8394
		-3.57108	35.3484		-3.57108	19.2409
		-3.57093	35.6584		-3.57093	19.5487
		-3.57078	35.4889		-3.57078	19.5391
		-3.57062	35.0948		-3.57062	19.1713
		-3.57047	35.0295		-3.57047	18.6205
		-3.57032	35.2806		-3.57032	18.2085
		-3.57017	35.3137		-3.57017	18.1879
		-3.57001	35.0157		-3.57001	18.4865
		-3.56986	34.928		-3.56986	18.7166
		-3.56971	35.3022		-3.56971	18.5751
		-3.56955	35.5837		-3.56955	18.1977
		-3.5694	35.2386		-3.5694	17.9473
		-3.56925	34.5496		-3.56925	17.9186
		-3.5691	34.0972		-3.5691	17.91
		-3.56894	33.8824		-3.56894	17.9088
		-3.56879	33.5358		-3.56879	18.2408
		-3.56864	33.1111		-3.56864	19.0533
		-3.56848	33.0396		-3.56848	19.9586
		-3.56833	33.395		-3.56833	20.481
		-3.56818	33.7524		-3.56818	20.6251
		-3.56803	33.8138		-3.56803	20.6713
		-3.56787	33.7621		-3.56787	20.5938
		-3.56772	33.9058		-3.56772	20.1161
		-3.56757	34.271		-3.56757	19.2784
		-3.56742	34.6685		-3.56742	18.5257
		-3.56726	34.9619		-3.56726	18.1634
		-3.56711	35.169		-3.56711	18.074
		-3.56696	35.3396		-3.56696	18.0435
		-3.5668	35.3817		-3.5668	18.0364
		-3.56665	35.0804		-3.56665	18.0414
		-3.5665	34.4218		-3.5665	17.9896
		-3.56635	33.8361		-3.56635	17.9893
		-3.56619	33.8138		-3.56619	18.341
		-3.56604	34.2667		-3.56604	19.1051
		-3.56589	34.6177		-3.56589	19.8952
		-3.56573	34.6258		-3.56573	20.3146
		-3.56558	34.6883		-3.56558	20.3873
		-3.56543	35.1262		-3.56543	20.3661
		-3.56528	35.6339		-3.56528	20.3464
		-3.56512	35.8039		-3.56512	20.317
		-3.56497	35.7839		-3.56497	20.3633
		-3.56482	35.9458		-3.56482	20.512
		-3.56467	36.2176		-3.56467	20.5434
		-3.56451	36.2509		-3.56451	20.2991
		-3.56436	36.0326		-3.56436	20.0507
		-3.56421	35.8018		-3.56421	20.1849
		-3.56405	35.5364		-3.56405	20.5619
		-3.5639	35.0604		-3.5639	20.6058
		-3.56375	34.5807		-3.56375	20.1034
		-3.5636	34.5558		-3.5636	19.5476
		-3.56344	34.9993		-3.56344	19.5244
		-3.56329	35.3888		-3.56329	20.0426
		-3.56314	35.3282		-3.56314	20.6519
		-3.56298	34.9221		-3.56298	20.9784
		-3.56283	34.4804		-3.56283	20.9239
		-3.56268	34.2346		-3.56268	20.5476
		-3.56253	34.3462		-3.56253	20.0336
		-3.56237	34.7665		-3.56237	19.7035
		-3.56222	35.0644		-3.56222	19.8078
		-3.56207	34.8082		-3.56207	20.2734
		-3.56192	34.1702		-3.56192	20.7885
		-3.56176	33.7525		-3.56176	21.1034
		-3.56161	33.7885		-3.56161	21.1385
		-3.56146	33.952		-3.56146	20.8833
		-3.5613	33.9991		-3.5613	20.3866
		-3.56115	34.0803		-3.56115	19.8189
		-3.561	34.2819		-3.561	19.3611
		-3.56085	34.3866		-3.56085	19.0115
		-3.56069	34.3254		-3.56069	18.6686
		-3.56054	34.4046		-3.56054	18.4059
		-3.56039	34.7801		-3.56039	18.4499
		-3.56023	35.1115		-3.56023	18.8285
		-3.56008	35.0675		-3.56008	19.2516
		-3.55993	34.8377		-3.55993	19.4693
		-3.55978	34.7767		-3.55978	19.5622
		-3.55962	34.8403		-3.55962	19.7256
		-3.55947	34.7516		-3.55947	19.9411
		-3.55932	34.4979		-3.55932	20.0581
		-3.55917	34.271		-3.55917	20.0601
		-3.55901	34.0764		-3.55901	19.9967
		-3.55886	33.7974		-3.55886	19.768
		-3.55871	33.5776		-3.55871	19.2802
		-3.55855	33.7487		-3.55855	18.7782
		-3.5584	34.3461		-3.5584	18.6703
		-3.55825	34.9566		-3.55825	18.9548
		-3.5581	35.123		-3.5581	19.1544
		-3.55794	34.7646		-3.55794	18.9617
		-3.55779	34.1875		-3.55779	18.6519
		-3.55764	33.7905		-3.55764	18.6515
		-3.55748	33.7289		-3.55748	18.9636
		-3.55733	33.7809		-3.55733	19.2867
		-3.55718	33.5823		-3.55718	19.4823
		-3.55703	33.0598		-3.55703	19.617
		-3.55687	32.5384		-3.55687	19.6999
		-3.55672	32.3838		-3.55672	19.7172
		-3.55657	32.6575		-3.55657	19.8287
		-3.55641	33.1749		-3.55641	20.1836
		-3.55626	33.7186		-3.55626	20.5658
		-3.55611	34.0958		-3.55611	20.5754
		-3.55596	34.1751		-3.55596	20.185
		-3.5558	34.0463		-3.5558	19.7836
		-3.55565	34.0219		-3.55565	19.615
		-3.5555	34.3182		-3.5555	19.5051
		-3.55535	34.8079		-3.55535	19.2522
		-3.55519	35.1744		-3.55519	18.9575
		-3.55504	35.2129		-3.55504	18.7891
		-3.55489	34.931		-3.55489	18.7069
		-3.55473	34.5181		-3.55473	18.6503
		-3.55458	34.286		-3.55458	18.7604
		-3.55443	34.4429		-3.55443	19.1247
		-3.55428	34.8254		-3.55428	19.442
		-3.55412	35.04		-3.55412	19.2561
		-3.55397	34.9336		-3.55397	18.5067
		-3.55382	34.685		-3.55382	17.6456
		-3.55366	34.3693		-3.55366	17.1796
		-3.55351	33.8152		-3.55351	17.2187
		-3.55336	33.11		-3.55336	17.4772
		-3.55321	32.8338		-3.55321	17.6155
		-3.55305	33.3861		-3.55305	17.5779
		-3.5529	34.3477		-3.5529	17.6103
		-3.55275	34.9409		-3.55275	17.9189
		-3.5526	34.979		-3.5526	18.3562
		-3.55244	34.925		-3.55244	18.5803
		-3.55229	35.1203		-3.55229	18.5097
		-3.55214	35.4184		-3.55214	18.4053
		-3.55198	35.5773		-3.55198	18.4414
		-3.55183	35.5911		-3.55183	18.4503
		-3.55168	35.5191		-3.55168	18.2392
		-3.55153	35.3214		-3.55153	17.9479
		-3.55137	35.0009		-3.55137	17.8779
		-3.55122	34.6858		-3.55122	18.1143
		-3.55107	34.4722		-3.55107	18.516
		-3.55091	34.3632		-3.55091	18.9398
		-3.55076	34.3986		-3.55076	19.2701
		-3.55061	34.6345		-3.55061	19.3577
		-3.55046	34.9594		-3.55046	19.1626
		-3.5503	35.1259		-3.5503	18.8884
		-3.55015	35.0432		-3.55015	18.7762
		-3.55	34.868		-3.55	18.8474
		-3.54985	34.767		-3.54985	19.0161
		-3.54969	34.7409		-3.54969	19.2942
		-3.54954	34.6909		-3.54954	19.6484
		-3.54939	34.5352		-3.54939	19.801
		-3.54923	34.2482		-3.54923	19.5136
		-3.54908	33.9075		-3.54908	18.9925
		-3.54893	33.6687		-3.54893	18.6771
		-3.54878	33.5699		-3.54878	18.6361
		-3.54862	33.4595		-3.54862	18.522
		-3.54847	33.2903		-3.54847	18.1567
		-3.54832	33.3156		-3.54832	17.8106
		-3.54816	33.7191		-3.54816	17.786
		-3.54801	34.189		-3.54801	18.0148
		-3.54786	34.2357		-3.54786	18.2418
		-3.54771	33.8861		-3.54771	18.3698
		-3.54755	33.6548		-3.54755	18.4528
		-3.5474	33.8004		-3.5474	18.5467
		-3.54725	34.0419		-3.54725	18.7347
		-3.5471	34.1185		-3.5471	19.1283
		-3.54694	34.1918		-3.54694	19.6569
		-3.54679	34.4555		-3.54679	19.9817
		-3.54664	34.7048		-3.54664	19.834
		-3.54648	34.6165		-3.54648	19.3918
		-3.54633	34.2341		-3.54633	19.147
		-3.54618	33.8849		-3.54618	19.3832
		-3.54603	33.7546		-3.54603	19.8608
		-3.54587	33.7817		-3.54587	20.0575
		-3.54572	33.8525		-3.54572	19.711
		-3.54557	33.8875		-3.54557	19.1427
		-3.54541	33.8084		-3.54541	19.0001
		-3.54526	33.6186		-3.54526	19.5951
		-3.54511	33.481		-3.54511	20.5181
		-3.54496	33.5893		-3.54496	21.0145
		-3.5448	33.9847		-3.5448	20.7268
		-3.54465	34.5189		-3.54465	19.9508
		-3.5445	34.9078		-3.5445	19.2139
		-3.54434	34.8391		-3.54434	18.8006
		-3.54419	34.2382		-3.54419	18.702
		-3.54404	33.4726		-3.54404	18.7951
		-3.54389	33.0689		-3.54389	18.9425
		-3.54373	33.1593		-3.54373	19.0465
		-3.54358	33.4504		-3.54358	19.106
		-3.54343	33.7721		-3.54343	19.1413
		-3.54328	34.2903		-3.54328	19.0484
		-3.54312	35.0082		-3.54312	18.6867
		-3.54297	35.4747		-3.54297	18.1671
		-3.54282	35.3434		-3.54282	17.8558
		-3.54266	34.924		-3.54266	17.979
		-3.54251	34.7745		-3.54251	18.3675
		-3.54236	34.9463		-3.54236	18.724
		-3.54221	35.0389		-3.54221	18.9949
		-3.54205	34.8634		-3.54205	19.303
		-3.5419	34.6063		-3.5419	19.6078
		-3.54175	34.3929		-3.54175	19.6467
		-3.54159	34.1557		-3.54159	19.2538
		-3.54144	33.9745		-3.54144	18.6168
		-3.54129	34.1069		-3.54129	18.1453
		-3.54114	34.5505		-3.54114	18.0786
		-3.54098	34.9341		-3.54098	18.2443
		-3.54083	35.0235		-3.54083	18.2547
		-3.54068	35.0317		-3.54068	17.9657
		-3.54053	35.2167		-3.54053	17.6607
		-3.54037	35.4435		-3.54037	17.6779
		-3.54022	35.4083		-3.54022	17.9585
		-3.54007	35.1289		-3.54007	18.1387
		-3.53991	34.9304		-3.53991	18.0272
		-3.53976	35.0049		-3.53976	17.7686
		-3.53961	35.2335		-3.53961	17.5415
		-3.53946	35.4305		-3.53946	17.3479
		-3.5393	35.5615		-3.5393	17.152
		-3.53915	35.6597		-3.53915	16.9984
		-3.539	35.6939		-3.539	16.9007
		-3.53884	35.6304		-3.53884	16.8347
		-3.53869	35.5281		-3.53869	16.911
		-3.53854	35.4299		-3.53854	17.3176
		-3.53839	35.2162		-3.53839	17.972
		-3.53823	34.7487		-3.53823	18.4728
		-3.53808	34.1987		-3.53808	18.5678
		-3.53793	34.0233		-3.53793	18.4703
		-3.53778	34.4295		-3.53778	18.5392
		-3.53762	35.0182		-3.53762	18.8412
		-3.53747	35.2203		-3.53747	19.2051
		-3.53732	35.0094		-3.53732	19.5108
		-3.53716	34.867		-3.53716	19.7091
		-3.53701	35.05		-3.53701	19.7252
		-3.53686	35.2799		-3.53686	19.5877
		-3.53671	35.2806		-3.53671	19.5191
		-3.53655	35.2134		-3.53655	19.6607
		-3.5364	35.3094		-3.5364	19.828
		-3.53625	35.4174		-3.53625	19.7549
		-3.53609	35.2822		-3.53609	19.4812
		-3.53594	35.0191		-3.53594	19.252
		-3.53579	34.9132		-3.53579	19.1324
		-3.53564	34.9221		-3.53564	18.9798
		-3.53548	34.8157		-3.53548	18.7475
		-3.53533	34.6824		-3.53533	18.5685
		-3.53518	34.824		-3.53518	18.545
		-3.53502	35.1761		-3.53502	18.6495
		-3.53487	35.2976		-3.53487	18.8119
		-3.53472	35.0247		-3.53472	18.9414
		-3.53457	34.7162		-3.53457	18.9229
		-3.53441	34.7407		-3.53441	18.7784
		-3.53426	35.0604		-3.53426	18.746
		-3.53411	35.4311		-3.53411	18.9895
		-3.53396	35.6728		-3.53396	19.3162
		-3.5338	35.6329		-3.5338	19.4282
		-3.53365	35.2355		-3.53365	19.3738
		-3.5335	34.7188		-3.5335	19.4447
		-3.53334	34.515		-3.53334	19.6723
		-3.53319	34.7153		-3.53319	19.7665
		-3.53304	34.9607		-3.53304	19.6013
		-3.53289	34.9953		-3.53289	19.4313
		-3.53273	34.9984		-3.53273	19.4967
		-3.53258	35.1779		-3.53258	19.6753
[truncated: 129,073 more rows]
[truncated: 31 more columns]

## Sheet: Sheet2
1day	Con	2%	4%	6%	A0drug	Acontrol		3day	Con	2%	4%	6%	A0drug	Acontrol
	0.998	0.916	0.952	0.934	0.986	0.0494			2.217	2.201	1.987	2.249	2.138	0.0493
	0.949	0.921	0.933	0.928	0.932	0.0488			2.187	1.978	2.104	2.098	2.035	0.0498
	0.988	0.963	0.96	0.992	0.956	0.05			2.008	2.198	1.996	2.163	2.209	0.0491
	0.981	0.963	0.991	0.924	0.935	0.0492			2.079	2.063	2.279	1.982	1.985	0.0497
average	0.979	0.94075	0.959	0.9445	0.95225	0.04935			2.12275	2.11	2.0915	2.123	2.09175	0.049475
	105.097	96.0111	100	98.0055					106.172	105.388	94.9057	107.739
	99.6676	96.5651	97.8947	97.3407					104.702	94.4649	100.637	100.343
	103.989	101.219	100.886	104.432					95.9344	105.241	95.3466	103.527
	103.213	101.219	104.321	96.8975					99.4122	98.6285	109.209	94.6608
average	102.992	98.7535	100.776	99.169					101.555	100.931	100.024	101.567
1day	Con	10%	30%	50%	A0drug	Acontrol		3day	Con	10%	30%	50%	A0drug	Acontrol
	0.979	0.922	0.972	0.977	0.969	0.0491			2.144	2.246	2.037	2.016	2.111	0.492
	0.989	0.984	0.963	0.932	0.985	0.0499			2.154	2.018	2.039	2.131	2.207	0.494
	0.981	0.942	0.99	0.986	0.943	0.0494			2.216	2.089	2.216	2.209	1.967	0.497
	0.97	0.972	0.981	0.925	0.957	0.0496			1.926	1.949	2.069	1.965	2.045	0.493
	0.97975	0.955	0.9765	0.955	0.9635	0.0495			2.11	2.0755	2.09025	2.08025	2.0825	0.494
	101.696	95.4595	100.93	101.477					103.872	110.293	97.1357	95.8137
	102.79	102.243	99.9453	96.5536					104.501	95.9396	97.2616	103.053
	101.915	97.6477	102.899	102.462					108.404	100.409	108.404	107.963
	100.711	100.93	101.915	95.7877					90.1479	91.5958	99.1501	92.6031
average	101.778	99.07	101.422	99.07					101.731	99.5593	100.488	99.8584

## Sheet: Fig 3
Fig 3
ALP 7	3.14893	7.6821	3.50438	9.88577		OCN 7day	12.7769	29.8497	9.26791	25.3804		red area 28day		0.0407407	0.688889	0.0488889	0.581481
	1.6866	11.3239	3.79034	7.45509			9.11458	42.7905	10.785	32.5164				0.037037	0.666667	0.0366667	0.577778
	2.41777	9.50299	2.47586	8.67043			11.0585	36.3201	10.0265	28.9484				0.0518518	0.781482	0.0814815	0.471481
OCN	2.10031	5.36626	0.352635	5.34563		OPN	1.10031	1.76626	0.765305	2.34563		RUNX 2		2.011	6.36626	0.352635	4.34563
	2.44175	5.48154	0.613974	5.36364			1.44175	1.48154	0.495257	1.36364				2.10031	5.87498	0.495257	4.36364
	2.011	4.64147	0.465305	4.64667			1.011	1.87498	0.576843	1.83525				2.44175	5.64356	0.576843	3.64667
	2.10031	5.87498	0.495257	5.83525			1.10031	1.64356	0.538213	1.72853				2.76353	7.45646	0.538213	4.24253
	1.44175	5.64356	0.576843	5.32853
	1.76353	7.45646	0.538213	4.24253

## Sheet: Fig 4
Fig 4	ERK	1.50438	2.88577	1.54968	1.18893	jnk	1.44443	2.88578	2.14454	1.50353	p38	1.94835	2.98577	2.54968	2.50438
		1.52222	2.45509	1.66085	1.1966		1.68774	2.45595	2.24568	1.79554		2.08634	3.15509	2.24085	1.79034
		1.47586	2.47043	1.44527	1.22777		1.41447	2.67276	1.94348	1.47534		2.24665	3.27043	2.94527	2.17586

## Sheet: Fig 5
Fig 5	BMD	0.01063	0.0151	0.03858	0.064706	BV/TV	5.52123	6.887	13.5777	30.739	trabecular	0.052123	0.1887	0.357771	0.5739
		0.01655	0.014046	0.036	0.074448		5.81428	6.9763	11.6294	22.2129		0.081428	0.09763	0.362944	0.521287
		0.013706	0.015496	0.034117	0.055144		3.76472	6.07265	14.7686	32.8659		0.076472	0.107265	0.47686	0.686588

## Sheet: Fig7
Fig 7	TNF-a	25	29	26	18		OCN	22	23	24	40
		28	27	28	14			18	17	27	37
		26	22	23	17			19	14	19	39

## Sheet: SI
Fig S1	PDF#09-0432: QM=Indexed(I); d=Guinier(114.6mm); I=Other/Unknown								PDF#54-0022: QM=Star(S); d=Diffractometer; I=Diffractometer													B	Time sweep - 1											C	Time sweep - 1												D	Time sweep - 1
A	Hydroxylapatite, syn								Calcium Phosphate Hydroxide														Storage modulus	Loss modulus	Tan(delta)	Angular frequency	Oscillation torque	Step time	Temperature	Raw phase	Oscillation displacement				Storage modulus	Loss modulus	Tan(delta)	Angular frequency	Oscillation torque	Step time	Temperature	Raw phase	Oscillation displacement					Storage modulus	Loss modulus
	Ca5 ( P O4 )3 ( O H )	pinkish red, pinkish-red, blue							Ca10 ( P O4 )6 ( O H )2														Pa	Pa		rad/s	µN.m	s	°C	°	rad				Pa	Pa		rad/s	µN.m	s	°C	°	rad					Pa	Pa
	2-Theta	d(?)	I(f)	( h k l )	Theta	1/(2d)	2pi/d	n^2	Radiation=CuKa1	Lambda=1.5406	Filter=												0.552342	1.9225	3.48063	6.28319	0.33538	5.9717	35.079	103.449	0.000176883				0.0428904	0.0905989	2.11233	6.28319	0.164132	5.93807	35.083	174.66	0.000175788					0.13156	0.319442
	10.82	8.17	12	( 1 0 0)	5.41	0.0612	0.7691		Calibration=External(Si)	2T=10.833-69.705	I/Ic(RIR)=												0.524264	1.84147	3.51248	6.28319	0.321686	12.0222	35.898	104.837	0.000176049				0.0639494	0.0810756	1.26781	6.28319	0.158959	12.1646	35.954	175.112	0.000174152					0.140508	0.309053
	16.841	5.26	6	( 1 0 1)	8.421	0.0951	1.1945		Ref: Cuneyt Tas, A.														0.501237	1.83934	3.66959	6.28319	0.32084	18.172	36.319	105.521	0.00017522				0.0374713	0.0875385	2.33615	6.28319	0.164416	18.1654	36.314	174.867	0.000175171					0.154065	0.305597
	18.785	4.72	4	( 1 1 0)	9.392	0.1059	1.3312		J. Am. Ceram. Soc., v84 p295 (2001)														0.507315	1.76381	3.47676	6.28319	0.308904	24.1682	36.583	105.97	0.000175537				0.0302266	0.0877973	2.90464	6.28319	0.165335	24.1595	36.612	174.89	0.000174857					0.167134	0.302562
	21.819	4.07	10	( 2 0 0)	10.909	0.1229	1.5438		Hexagonal - Powder Diffraction, P63/m (176)	Z=	mp=												0.48547	1.73011	3.56379	6.28319	0.305086	30.3567	36.822	106.929	0.000175873				0.0554553	0.0971228	1.75137	6.28319	0.16114	30.3995	36.82	174.203	0.000174715					0.174341	0.29771
	22.902	3.88	10	( 1 1 1)	11.451	0.1289	1.6194		CELL: 9.4189 x 9.4189 x 6.8827 <90.0 x 90.0 x 120.0>	P.S=hP0 (?)													0.497075	1.72746	3.47525	6.28319	0.302029	36.4577	36.953	106.6	0.00017468				0.0366341	0.0801225	2.1871	6.28319	0.164547	36.3662	36.925	175.304	0.000175275					0.17811	0.296989
	25.354	3.51	2	( 2 0 1)	12.677	0.1425	1.7901		Density(c)=3.155	Density(m)=2.92A	Mwt=1004.64	Vol=528.80	F(30)=252.0(.0031,38/0)										0.480175	1.69753	3.53524	6.28319	0.298994	42.4582	36.982	107.398	0.000175226				0.0501956	0.0972189	1.9368	6.28319	0.162302	42.4318	36.998	174.229	0.00017502					0.181448	0.294162
	25.879	3.44	40	( 0 0 2)	12.939	0.1453	1.8265		Ref: Ibid.														0.481644	1.68607	3.50066	6.28319	0.296377	48.5997	37.007	107.463	0.00017481				0.0342874	0.0933572	2.72279	6.28319	0.165084	48.5272	37.031	174.546	0.000175219					0.193469	0.294868
	28.126	3.17	12	( 1 0 2)	14.063	0.1577	1.9821																0.476458	1.68021	3.52645	6.28319	0.295199	54.6815	37.042	107.681	0.000174513				0.047194	0.0886416	1.87824	6.28319	0.16219	54.5926	37.041	174.751	0.000174509					0.192542	0.291865
	28.966	3.08	18	( 2 1 0)	14.483	0.1623	2.04		Strong Lines: 2.72/X 2.81/3 2.26/2 2.78/1 2.63/1 4.08/1 1.94/1 1.84/1 1.78/1 1.45/1														0.4805	1.67572	3.48746	6.28319	0.294905	60.6705	37.029	107.6	0.000174884				0.0434041	0.0888712	2.04753	6.28319	0.162815	60.639	37.012	174.758	0.000174498					0.188993	0.305421
	31.773	2.814	100	( 2 1 1)	15.886	0.1777	2.2328		NOTE: Solutions of methyl cellulose, Ca ( N O3 )2 !0.4 H2 O, ( N H4 )2 H P O4 and N H4 O H were added successively to 1440 ml of water.														0.480524	1.67062	3.47667	6.28319	0.294556	66.7495	37.021	107.65	0.000175162				0.0250205	0.0819955	3.27714	6.28319	0.167217	66.7818	37.021	175.251	0.00017601					0.201919	0.310387
	32.196	2.778	60	( 1 1 2)	16.098	0.18	2.2618		The resulting mixture was stirred and heated at 60-70 C for 3 hours.														0.482376	1.6598	3.44089	6.28319	0.292379	72.9142	37.014	107.699	0.000174952				0.017773	0.0943381	5.30794	6.28319	0.16625	72.7711	37.019	174.58	0.000173536					0.205472	0.317496
	32.902	2.72	60	( 3 0 0)	16.451	0.1838	2.31		The dried precipitate was calcined at 1000 C for 6 hours.														0.477293	1.66962	3.49811	6.28319	0.292966	78.8276	37.034	107.76	0.000174214				0.0380206	0.0953141	2.5069	6.28319	0.164421	78.8416	37.028	174.411	0.000175145					0.205756	0.318888
	34.048	2.631	25	( 2 0 2)	17.024	0.19	2.3881		2-Theta	d(?)	I(f)	( h k l )	Theta	1/(2d)	2pi/d	n^2							0.520217	1.68806	3.24492	6.28319	0.292985	84.9402	37.008	106.245	0.000173722				0.0604523	0.0853495	1.41185	6.28319	0.160401	85.0333	37.018	174.875	0.000175023					0.217112	0.331262
	35.48	2.528	6	( 3 0 1)	17.74	0.1978	2.4854		10.833	8.16	8	( 1 0 0)	5.417	0.0613	0.77								0.545724	1.68739	3.09202	6.28319	0.292989	91.0517	36.997	105.449	0.00017448				0.035137	0.0852352	2.4258	6.28319	0.165181	91.0103	37.007	175.014	0.000175606					0.223459	0.333313
	39.204	2.296	8	( 2 1 2)	19.602	0.2178	2.7366		16.841	5.2601	4	( 1 0 1)	8.421	0.0951	1.1945								0.560662	1.67155	2.98138	6.28319	0.289889	97.1696	37.021	105.112	0.00017455				0.0519851	0.0763602	1.46888	6.28319	0.161291	97.1954	37.009	175.453	0.000174591					0.237544	0.358286
	39.818	2.262	20	( 3 1 0)	19.909	0.221	2.7777		18.828	4.7092	3	( 1 1 0)	9.414	0.1062	1.3342								0.468581	1.6507	3.52276	6.28319	0.292908	103.281	37.022	108.224	0.000175714				0.0512784	0.0973402	1.89827	6.28319	0.161615	103.139	37.003	174.215	0.000174472					0.244053	0.370293
	40.452	2.228	2	( 2 2 1)	20.226	0.2244	2.8201		21.765	4.08	9	( 2 0 0)	10.882	0.1225	1.54								0.519414	1.65923	3.19443	6.28319	0.29055	109.298	37.01	106.537	0.000175008				0.0329633	0.0867867	2.63283	6.28319	0.165389	109.315	37.001	174.935	0.000175415					0.26438	0.395179
	42.029	2.148	10	( 3 1 1)	21.014	0.2328	2.9251		22.861	3.8868	8	( 1 1 1)	11.43	0.1286	1.6165								0.583696	1.64973	2.82635	6.28319	0.286873	115.459	37.007	104.556	0.000175468				0.0497799	0.0872698	1.75311	6.28319	0.161195	115.24	36.985	174.818	0.000173923					0.272648	0.408984
	42.318	2.134	4	( 3 0 2)	21.159	0.2343	2.9443		25.864	3.4419	7	( 0 0 2)	12.932	0.1453	1.8255								0.579309	1.65763	2.86139	6.28319	0.287991	121.401	37.001	104.632	0.000175253				0.0304571	0.0814949	2.67573	6.28319	0.165101	121.459	36.987	175.254	0.000174746					0.284365	0.417677
	43.804	2.065	8	( 1 1 3)	21.902	0.2421	3.0427		28.127	3.1699	2	( 1 0 2)	14.064	0.1577	1.9821								0.568395	1.66944	2.93711	6.28319	0.289328	127.523	36.988	104.883	0.000174619				0.0440066	0.0878713	1.99678	6.28319	0.16201	127.42	36.985	174.813	0.000173758					0.294982	0.429677
	44.369	2.04	2	( 4 0 0)	22.184	0.2451	3.08		28.935	3.0832	8	( 2 1 0)	14.467	0.1622	2.0379								0.571792	1.65833	2.90023	6.28319	0.287528	133.608	37.003	104.869	0.000174707				0.0397393	0.099319	2.49926	6.28319	0.163296	133.49	37.012	174.168	0.00017418					0.2981	0.431977
	45.305	2	6	( 2 0 3)	22.652	0.25	3.1416		31.786	2.8128	26	( 2 1 1)	15.893	0.1778	2.2337								0.583206	1.66143	2.84878	6.28319	0.287869	139.797	37.017	104.474	0.000174903				0.0446539	0.0881326	1.97368	6.28319	0.16289	139.616	37.007	174.795	0.000174814					0.308229	0.445615
	46.711	1.943	30	( 2 2 2)	23.356	0.2573	3.2338		32.186	2.7788	13	( 1 1 2)	16.093	0.1799	2.2611								0.574341	1.65995	2.89018	6.28319	0.286992	145.863	36.995	104.773	0.000174288				0.0347659	0.0881522	2.53559	6.28319	0.164618	145.613	36.978	174.846	0.000174895					0.323563	0.458445
	48.103	1.89	16	( 3 1 2)	24.051	0.2646	3.3244		32.908	2.7194	100	( 3 0 0)	16.454	0.1839	2.3105								0.583866	1.65245	2.8302	6.28319	0.28633	151.832	36.995	104.528	0.00017487				0.0375547	0.107076	2.8512	6.28319	0.164075	151.792	37.004	173.73	0.000174477					0.323571	0.459937
	48.623	1.871	6	( 3 2 0)	24.311	0.2672	3.3582		34.054	2.6305	12	( 2 0 2)	17.027	0.1901	2.3886								0.580584	1.64932	2.84079	6.28319	0.286863	157.947	36.995	104.661	0.000175423				0.0342079	0.0807967	2.36193	6.28319	0.163618	157.735	36.984	175.277	0.000173846					0.331238	0.474103
	49.468	1.841	40	( 2 1 3)	24.734	0.2716	3.4129		35.474	2.5284	3	( 3 0 1)	17.737	0.1978	2.485								0.577853	1.65567	2.86521	6.28319	0.287078	163.997	37.001	104.695	0.000174853				0.0350041	0.0986497	2.81823	6.28319	0.164058	163.868	36.999	174.235	0.000174165					0.343131	0.480594
	50.493	1.806	20	( 3 2 1)	25.246	0.2769	3.4791		39.197	2.2964	3	( 2 1 2)	19.599	0.2177	2.7361								0.57511	1.64947	2.86809	6.28319	0.286305	169.954	37.003	104.837	0.000174924				0.0344195	0.102517	2.97846	6.28319	0.165518	169.872	37.016	174.014	0.00017554					0.351059	0.486911
	51.283	1.78	12	( 4 1 0)	25.642	0.2809	3.5299		39.814	2.2622	18	( 3 1 0)	19.907	0.221	2.7774								0.575634	1.64875	2.86423	6.28319	0.286106	176.131	36.984	104.827	0.000174887				0.039021	0.0938289	2.40457	6.28319	0.163753	175.954	37	174.492	0.000174636					0.355313	0.4916
	52.1	1.754	16	( 4 0 2)	26.05	0.2851	3.5822		42.003	2.1492	2	( 3 1 1)	21.002	0.2326	2.9234								0.582018	1.65429	2.84233	6.28319	0.286326	182.163	36.991	104.572	0.000174639				0.037716	0.0849171	2.25149	6.28319	0.163728	182.098	37.014	175.019	0.000174523					0.358736	0.495688
	53.143	1.722	20	( 0 0 4)	26.572	0.2904	3.6488		42.326	2.1336	3	( 3 0 2)	21.163	0.2343	2.9449								0.591752	1.65767	2.80128	6.28319	0.286733	188.276	37.002	104.228	0.0001748				0.0397673	0.099782	2.50915	6.28319	0.163408	188.052	36.999	174.141	0.000174296					0.359674	0.500575
	54.44	1.684	4	( 1 0 4)	27.22	0.2969	3.7311		43.862	2.0624	6	( 1 1 3)	21.931	0.2424	3.0465								0.573634	1.65301	2.88165	6.28319	0.286792	194.367	37.003	104.855	0.000174831				0.043694	0.0822867	1.88325	6.28319	0.162836	194.124	37.005	175.143	0.000174676					0.377148	0.520008
	55.879	1.644	10	( 3 2 2)	27.94	0.3041	3.8219		44.385	2.0393	3	( 4 0 0)	22.192	0.2452	3.0811								0.574116	1.65812	2.88812	6.28319	0.285507	200.331	36.984	104.796	0.00017356				0.0293819	0.0853677	2.90545	6.28319	0.16494	200.187	37.008	175.035	0.000174328					0.384071	0.5208
	57.128	1.611	8	( 3 1 3)	28.564	0.3104	3.9002		45.312	1.9997	2	( 2 0 3)	22.656	0.25	3.1421								0.583732	1.65317	2.83207	6.28319	0.284983	206.443	37.004	104.526	0.000173973				0.0364749	0.0980787	2.68894	6.28319	0.164002	206.25	37.009	174.259	0.000174376					0.376206	0.524708
	58.073	1.587	4	( 5 0 1)	29.037	0.3151	3.9592		46.701	1.9434	9	( 2 2 2)	23.351	0.2573	3.2331								0.58142	1.6493	2.83669	6.28319	0.286173	212.553	36.995	104.634	0.000175024				0.0123104	0.128998	10.4788	6.28319	0.168553	212.366	36.981	172.648	0.000174319					0.383454	0.527699
	59.938	1.542	6	( 4 2 0)	29.969	0.3243	4.0747		48.089	1.8905	4	( 3 1 2)	24.044	0.2645	3.3235								0.587866	1.65101	2.80848	6.28319	0.285176	218.544	37.012	104.41	0.000174411				0.0211874	0.11423	5.39143	6.28319	0.166361	218.351	36.985	173.424	0.000173881					0.393456	0.542445
	60.457	1.53	6	( 3 3 1)	30.229	0.3268	4.1067		48.614	1.8713	3	( 3 2 0)	24.307	0.2672	3.3577								0.587264	1.65144	2.81209	6.28319	0.285705	224.666	37.008	104.426	0.000174676				0.0341369	0.0976732	2.86122	6.28319	0.164764	224.512	36.992	174.296	0.000174778					0.398872	0.540502
	61.66	1.503	10	( 2 1 4)	30.83	0.3327	4.1804		49.478	1.8406	9	( 2 1 3)	24.739	0.2716	3.4136								0.57863	1.65056	2.85254	6.28319	0.285731	230.626	37.007	104.714	0.000174556				0.0399036	0.0696441	1.74531	6.28319	0.163574	230.574	36.989	175.902	0.000174965					0.397794	0.547482
	63.011	1.474	12	( 5 0 2)	31.505	0.3392	4.2627		50.502	1.8057	6	( 3 2 1)	25.251	0.2769	3.4796								0.58984	1.64994	2.79727	6.28319	0.285239	236.799	36.985	104.354	0.000174605				0.0259872	0.0985795	3.79338	6.28319	0.166079	236.628	37.035	174.291	0.000174716					0.420038	0.569945
	63.443	1.465	4	( 5 1 0)	31.721	0.3413	4.2889		51.282	1.78	9	( 4 1 0)	25.641	0.2809	3.5298								0.585519	1.65024	2.81843	6.28319	0.28577	242.847	37.005	104.492	0.00017479				0.0459726	0.0995651	2.16575	6.28319	0.162726	242.651	36.989	174.116	0.000174675					0.425295	0.562847
	64.078	1.452	13	( 3 2 3)	32.039	0.3444	4.3273		52.094	1.7542	4	( 4 0 2)	26.047	0.285	3.5818								0.582787	1.64563	2.82372	6.28319	0.285325	248.801	36.997	104.621	0.000174906				0.0339471	0.109439	3.2238	6.28319	0.166083	248.72	36.99	173.616	0.000175922					0.419415	0.556082
	64.078	1.452	13	( 3 0 4)	32.039	0.3444	4.3273		53.19	1.7206	3	( 0 0 4)	26.595	0.2906	3.6517								0.60512	1.66362	2.74924	6.28319	0.286334	254.977	37.004	103.746	0.000174297				0.0313787	0.103504	3.29856	6.28319	0.165674	254.754	37.014	173.975	0.000175148					0.42034	0.565771
	65.031	1.433	9	( 5 1 1)	32.516	0.3489	4.3846		54.458	1.6835	2	( 1 0 4)	27.229	0.297	3.7322								0.524559	1.63091	3.1091	6.28319	0.289013	260.986	37.016	106.642	0.000177009				0.047731	0.0976371	2.04557	6.28319	0.163231	260.854	37.003	174.219	0.000175569					0.431421	0.567932
	66.386	1.407	4	( 4 2 2)	33.193	0.3554	4.4657		55.879	1.644	7	( 3 2 2)	27.94	0.3041	3.8219								0.462476	1.62007	3.50304	6.28319	0.28857	267.039	36.988	108.739	0.000175855				0.0298984	0.0912609	3.05236	6.28319	0.165989	266.923	37.002	174.691	0.000175434					0.434078	0.570844
	66.386	1.407	4	( 4 1 3)	33.193	0.3554	4.4657		57.132	1.6109	5	( 3 1 3)	28.566	0.3104	3.9004								0.465917	1.63684	3.51316	6.28319	0.288714	273.111	36.996	108.452	0.000174434				0.0339648	0.112004	3.29764	6.28319	0.165437	272.98	36.989	173.467	0.000175189					0.423692	0.56272
	69.699	1.348	3	( 5 1 2)	34.85	0.3709	4.6611		58.061	1.5873	2	( 5 0 1)	29.031	0.315	3.9584								0.479518	1.62933	3.39786	6.28319	0.287157	279.252	37.017	108.1	0.000174646				0.03967	0.0783301	1.97454	6.28319	0.163852	279.109	37.014	175.395	0.000175102					0.431266	0.572912
	71.651	1.316	5	( 4 0 4)	35.826	0.3799	4.7745		59.955	1.5416	3	( 4 2 0)	29.978	0.3243	4.0758								0.477572	1.63419	3.42186	6.28319	0.288074	285.206	37.024	108.112	0.000174672				0.00327292	0.111776	34.1517	6.28319	0.170461	285.231	36.988	173.677	0.00017509					0.428952	0.573067
	71.651	1.316	5	( 4 3 1)	35.826	0.3799	4.7745		60.431	1.5306	3	( 3 3 1)	30.215	0.3267	4.105								0.469058	1.63348	3.48247	6.28319	0.288442	291.368	37.008	108.388	0.000174693				0.0373409	0.105372	2.82188	6.28319	0.164474	291.145	37.016	173.83	0.000174896					0.437341	0.564255
	72.286	1.306	4	( 2 0 5)	36.143	0.3828	4.811		61.683	1.5025	7	( 2 1 4)	30.842	0.3328	4.1818								0.469236	1.63267	3.47943	6.28319	0.287672	297.441	37.021	108.391	0.00017431				0.0453354	0.120464	2.65718	6.28319	0.162959	297.231	36.993	172.897	0.000174387					0.423928	0.572136
	72.286	1.306	4	( 5 2 0)	36.143	0.3828	4.811		63.001	1.4742	8	( 5 0 2)	31.501	0.3392	4.2621								0.476914	1.62013	3.39711	6.28319	0.287236	303.421	37.008	108.279	0.000175506				0.0410056	0.116238	2.83469	6.28319	0.164738	303.331	37.013	173.174	0.000175609					0.439785	0.57166
	73.995	1.28	7	( 4 2 3)	36.998	0.3906	4.9087		63.443	1.465	2	( 5 1 0)	31.721	0.3413	4.2889								0.474271	1.63297	3.44312	6.28319	0.288068	309.55	36.985	108.229	0.000174681				0.0206333	0.0810894	3.93002	6.28319	0.166914	309.352	37.017	175.324	0.000174932					0.434946	0.568804
	75.022	1.265	3	( 3 2 4)	37.511	0.3953	4.9669		64.167	1.4502	9	( 3 2 3)	32.083	0.3448	4.3326								0.472676	1.63274	3.45424	6.28319	0.287905	315.536	36.985	108.282	0.000174554				0.039382	0.108183	2.74703	6.28319	0.16396	315.526	37	173.654	0.000174656					0.409541	0.55205
	75.022	1.265	3	( 6 0 2)	37.511	0.3953	4.9669		65.036	1.4329	6	( 5 1 1)	32.518	0.3489	4.3849								0.476312	1.62555	3.41279	6.28319	0.286787	321.666	37.003	108.241	0.000174686				0.0331099	0.10975	3.31471	6.28319	0.165234	321.525	36.992	173.603	0.000174869					0.39652	0.588525
	75.583	1.257	9	( 2 1 5)	37.792	0.3978	4.9986		66.397	1.4068	2	( 4 2 2)	33.198	0.3554	4.4663								0.483112	1.63763	3.38975	6.28319	0.288558	327.754	36.969	107.901	0.000174807				0.0565352	0.107426	1.90016	6.28319	0.160626	327.588	36.996	173.585	0.000174153					0.375878	0.577124
	76.154	1.249	1	( 4 3 2)	38.077	0.4003	5.0306		69.705	1.3479	1	( 5 1 2)	34.853	0.3709	4.6615								0.452044	1.6276	3.60053	6.28319	0.288838	333.835	36.996	108.987	0.000174945				0.0406296	0.105589	2.59882	6.28319	0.163689	333.689	36.981	173.797	0.00017464					0.429021	0.575346
	77.175	1.235	11	( 5 1 3)	38.587	0.4049	5.0876																0.475281	1.63069	3.43101	6.28319	0.287488	339.778	37.002	108.22	0.000174581				0.033204	0.115977	3.49285	6.28319	0.165137	339.775	37.012	173.243	0.000174656					0.432456	0.558635
	78.227	1.221	9	( 5 2 2)	39.114	0.4095	5.1459																0.473907	1.62586	3.43076	6.28319	0.286617	345.906	37.005	108.315	0.000174475				0.0213663	0.099484	4.65612	6.28319	0.166515	345.773	37.019	174.266	0.000174349					0.43106	0.564823
																							0.481205	1.64521	3.41893	6.28319	0.287691	351.985	37.017	107.884	0.000173496				0.0252985	0.105418	4.16697	6.28319	0.166349	351.879	36.993	173.902	0.000174755					0.419882	0.558284
B																							0.443062	1.60632	3.6255	6.28319	0.288637	358.1	36.97	109.506	0.00017658				0.0547786	0.153889	2.80929	6.28319	0.161305	357.9	37.019	170.868	0.000173442					0.427814	0.562173
																							0.47666	1.63742	3.4352	6.28319	0.286986	364.102	37.019	108.107	0.000173674				0.0567892	0.113005	1.98991	6.28319	0.161363	364.046	36.995	173.254	0.000174882					0.419974	0.546959
																							0.48169	1.62538	3.37433	6.28319	0.286635	370.233	37.001	108.072	0.00017478				0.0121323	0.107315	8.84542	6.28319	0.169336	370.064	36.981	173.874	0.000175541					0.440246	0.563249
																							0.462382	1.62958	3.52431	6.28319	0.288379	376.275	37.008	108.64	0.000174815				0.0358345	0.105524	2.94477	6.28319	0.164077	376.184	36.994	173.831	0.000174205					0.414963	0.545039
																							0.463164	1.62871	3.51649	6.28319	0.287439	382.276	36.995	108.625	0.000174354				0.0390008	0.111538	2.85989	6.28319	0.164041	382.117	37.005	173.461	0.000174608					0.40101	0.535595
																							0.459834	1.62792	3.54023	6.28319	0.287486	388.386	36.99	108.738	0.00017435				0.033805	0.133119	3.93784	6.28319	0.165281	388.185	36.998	172.251	0.000174531					0.400604	0.530662
																							0.476427	1.61804	3.3962	6.28319	0.286809	394.34	37.01	108.317	0.000175434				0.0313913	0.111356	3.54737	6.28319	0.164089	394.281	37.021	173.522	0.000173325					0.403881	0.538981
																							0.482475	1.62664	3.37145	6.28319	0.286777	400.459	37.009	108.034	0.00017477				0.0593805	0.13073	2.20156	6.28319	0.159557	400.445	37.02	172.187	0.000172983					0.379717	0.506528
																							0.480944	1.62561	3.38003	6.28319	0.286582	406.603	36.979	108.094	0.000174703				0.0249184	0.127096	5.10049	6.28319	0.166277	406.541	37.01	172.664	0.000174168					0.385546	0.530304
																							0.482601	1.63768	3.39344	6.28319	0.288007	412.572	36.998	107.916	0.000174453				0.0453997	0.140591	3.09675	6.28319	0.162474	412.561	37.019	171.725	0.0001734					0.382356	0.536666
																							0.46139	1.63046	3.53381	6.28319	0.288922	418.699	37.014	108.662	0.000175027				0.0344094	0.124849	3.62835	6.28319	0.165382	418.64	37.002	172.723	0.000174935					0.36984	0.515016
																							0.471888	1.63067	3.45563	6.28319	0.288225	424.691	36.977	108.328	0.000174923				0.0449503	0.104279	2.31988	6.28319	0.163215	424.61	37.008	173.846	0.000174928					0.376973	0.508415
																							0.465382	1.62604	3.494	6.28319	0.288435	430.741	37.015	108.583	0.000175288				0.0306972	0.114624	3.73402	6.28319	0.165981	430.722	37.006	173.338	0.000175135					0.373182	0.50236
																							0.445006	1.63446	3.67291	6.28319	0.288932	436.887	37.007	109.134	0.000174113				0.0423633	0.108158	2.5531	6.28319	0.163385	436.856	37.003	173.636	0.000174573					0.365009	0.498368
																							0.45704	1.63467	3.57664	6.28319	0.28929	442.842	37.007	108.754	0.000174704				0.0393491	0.107684	2.73664	6.28319	0.163436	442.778	37.009	173.683	0.000174102					0.359842	0.49339
																							0.462008	1.63292	3.53439	6.28319	0.288019	449.05	37.012	108.617	0.000174264				0.0395984	0.131332	3.31659	6.28319	0.163827	448.986	37.021	172.309	0.00017405					0.354476	0.482779
																							0.463235	1.63512	3.52979	6.28319	0.288451	455.074	37.014	108.555	0.000174354				0.0182301	0.118359	6.49249	6.28319	0.167488	455.065	37.022	173.209	0.000174461					0.354362	0.486709
																							0.44998	1.61833	3.59645	6.28319	0.287735	461.18	37.004	109.153	0.000175099				0.0319659	0.127734	3.99596	6.28319	0.164836	461.013	37.024	172.575	0.000173865					0.349107	0.480054
																							0.463649	1.6348	3.52594	6.28319	0.287948	467.104	36.991	108.545	0.000174094				0.0321434	0.115474	3.59245	6.28319	0.165336	467.063	37.029	173.279	0.00017469					0.335529	0.473587
																							0.485924	1.61785	3.32942	6.28319	0.285983	473.293	36.969	108.015	0.000175252				0.0389203	0.117698	3.02409	6.28319	0.164075	473.235	36.996	173.104	0.000174501					0.337618	0.471435
																							0.46874	1.61311	3.44138	6.28319	0.286256	479.249	36.979	108.615	0.000175326				0.0446161	0.112645	2.52475	6.28319	0.162919	479.301	37.012	173.359	0.000174384					0.32715	0.464457
																							0.461417	1.61836	3.50738	6.28319	0.287697	485.398	36.983	108.791	0.000175454				0.0359375	0.129147	3.59367	6.28319	0.16429	485.336	37.01	172.463	0.00017395					0.329888	0.461673
																							0.467143	1.62605	3.48083	6.28319	0.287369	491.391	36.992	108.527	0.000174697				0.045114	0.121372	2.69035	6.28319	0.162331	491.447	37.003	172.846	0.000173656					0.318947	0.44895
																							0.453315	1.62444	3.58348	6.28319	0.287817	497.524	36.985	108.982	0.000174671				0.0392019	0.14592	3.72226	6.28319	0.164292	497.427	36.998	171.47	0.000174109					0.316258	0.441343
																							0.459156	1.62452	3.53806	6.28319	0.287723	503.589	37.013	108.796	0.000174799				0.034982	0.137574	3.93271	6.28319	0.165275	503.594	36.999	171.985	0.000174623					0.307212	0.442307
																							0.460507	1.62907	3.53757	6.28319	0.288121	509.703	37.017	108.705	0.000174646				0.0283112	0.137976	4.87354	6.28319	0.166539	509.595	37.006	172.016	0.000174778					0.299231	0.433723
																							0.455727	1.62565	3.56715	6.28319	0.287512	515.72	36.985	108.892	0.00017445				0.0160448	0.126245	7.86827	6.28319	0.168626	515.641	37.007	172.776	0.000175099					0.296456	0.425762
																							0.444376	1.62279	3.65184	6.28319	0.288197	521.822	37.007	109.281	0.000174763				0.0254918	0.135922	5.33198	6.28319	0.166342	521.681	36.992	172.156	0.000174131					0.298116	0.423022
																							0.459225	1.62552	3.53971	6.28319	0.287289	527.774	37.015	108.783	0.000174441				0.0369545	0.134801	3.64777	6.28319	0.165027	527.794	37.008	172.129	0.000174774					0.279511	0.411112
																							0.445625	1.63267	3.66377	6.28319	0.290227	533.891	36.985	109.134	0.000175086				0.0339032	0.147187	4.3414	6.28319	0.166378	533.896	36.999	171.443	0.000175352					0.271235	0.403375
																							0.452735	1.64714	3.63819	6.28319	0.289945	539.875	37.012	108.756	0.000173771				0.0557216	0.136292	2.44595	6.28319	0.163289	539.899	37.015	171.889	0.000176224					0.276644	0.402948
																							0.463492	1.62661	3.50948	6.28319	0.288279	546.066	37.002	108.637	0.000175076				0.0518989	0.143494	2.76488	6.28319	0.163557	545.998	37.011	171.5	0.000175636					0.263791	0.396958
																							0.46327	1.64245	3.54535	6.28319	0.289961	552.009	37.013	108.476	0.000174564				0.051515	0.140846	2.73408	6.28319	0.163184	552.11	37.017	171.658	0.000175237					0.263398	0.391747
																							0.470479	1.62457	3.45301	6.28319	0.287336	558.152	37.008	108.437	0.000174928				0.0374188	0.149352	3.99138	6.28319	0.165409	558.08	37.005	171.288	0.000174888					0.259136	0.384372
																							0.458176	1.62403	3.54455	6.28319	0.287435	564.241	36.992	108.833	0.000174639				0.0360203	0.134426	3.73196	6.28319	0.165183	564.118	37.029	172.158	0.000174784					0.254778	0.379784
																							0.449419	1.64202	3.65364	6.28319	0.289486	570.296	37.007	108.914	0.000173874				0.0531439	0.126507	2.38046	6.28319	0.161905	570.222	37.009	172.485	0.000174509					0.252101	0.385756
																							0.45058	1.60675	3.56596	6.28319	0.286623	576.407	36.961	109.262	0.000175563				0.0371748	0.14451	3.8873	6.28319	0.165777	576.338	37.01	171.568	0.000175362					0.24692	0.372626
																							0.472185	1.61844	3.42756	6.28319	0.284658	582.341	37.004	108.448	0.000173943				0.0498327	0.140881	2.82708	6.28319	0.164406	582.313	37.014	171.671	0.000176246					0.248904	0.366103
																							0.453368	1.6224	3.57854	6.28319	0.287781	588.514	36.984	109.002	0.000174848				0.0557293	0.134558	2.41449	6.28319	0.162793	588.505	36.993	171.991	0.000175734					0.228669	0.363643
																							0.456663	1.61688	3.54064	6.28319	0.286749	594.561	36.958	108.958	0.000174862				0.0451132	0.138676	3.07395	6.28319	0.164717	594.417	37.006	171.839	0.000175792					0.237623	0.355387
																							0.451628	1.61118	3.5675	6.28319	0.286038	600.624	37.01	109.18	0.00017481				0.0338791	0.127454	3.76202	6.28319	0.165636	600.522	37.001	172.576	0.000175051					0.228753	0.345974
																							0.448912	1.62205	3.6133	6.28319	0.288042	606.687	37.008	109.146	0.000174891				0.0474277	0.150983	3.18344	6.28319	0.163052	606.674	36.996	171.104	0.000174098					0.214659	0.347329
																							0.462392	1.61199	3.4862	6.28319	0.285111	612.69	36.955	108.829	0.000174525				0.0339924	0.144919	4.26329	6.28319	0.165666	612.78	37.008	171.572	0.000174676					0.218027	0.344155
																							0.444528	1.63555	3.67928	6.28319	0.28902	618.847	37.009	109.137	0.000174047				0.0332529	0.120335	3.6188	6.28319	0.166077	618.801	36.994	172.991	0.000175566					0.207549	0.329609
																							0.451512	1.62531	3.59971	6.28319	0.288482	624.863	36.986	109.029	0.000174931				0.0502577	0.135463	2.69537	6.28319	0.162597	624.807	36.988	171.983	0.000174521					0.191457	0.332596
																							0.450136	1.61291	3.58315	6.28319	0.288047	630.958	37.016	109.208	0.00017582				0.0361747	0.156506	4.32639	6.28319	0.165578	630.95	37	170.889	0.000174653					0.205156	0.315192
																							0.446206	1.61628	3.62228	6.28319	0.286666	636.927	37.02	109.295	0.000174519				0.0428672	0.173969	4.05832	6.28319	0.16393	637.044	37.003	169.824	0.000173559					0.19454	0.320125
																							0.45035	1.62539	3.60916	6.28319	0.287391	643.053	36.999	109.065	0.000174224				0.0415958	0.153454	3.68918	6.28319	0.164798	643.146	36.995	171.015	0.000174862					0.190621	0.312459
																							0.448615	1.61306	3.59564	6.28319	0.286701	649.116	36.995	109.255	0.000174932				0.0498067	0.149781	3.00724	6.28319	0.163163	649.209	37.011	171.153	0.00017467					0.190111	0.301396
																							0.447161	1.61588	3.61365	6.28319	0.286834	655.19	36.99	109.27	0.000174692				0.0297648	0.160829	5.40334	6.28319	0.167146	655.18	36.998	170.702	0.000175063					0.179193	0.301725
																							0.451195	1.61979	3.59	6.28319	0.287298	661.271	36.992	109.099	0.000174733				0.00565659	0.160853	28.4364	6.28319	0.170424	661.294	36.991	170.919	0.000174328					0.180684	0.30196
																							0.434937	1.61792	3.7199	6.28319	0.2865	667.361	37.025	109.632	0.00017388				0.0395865	0.155323	3.92365	6.28319	0.16383	667.481	36.99	170.925	0.000173433					0.179253	0.293248
																							0.446831	1.61646	3.61761	6.28319	0.287681	673.431	37.025	109.274	0.000175141				0.0438969	0.14914	3.39751	6.28319	0.164067	673.41	37.013	171.243	0.000174609					0.177443	0.288287
																							0.445273	1.61953	3.63717	6.28319	0.286667	679.411	36.999	109.289	0.000174176				0.0113913	0.151367	13.288	6.28319	0.169591	679.606	36.994	171.398	0.000174697					0.189879	0.300014
																							0.44516	1.61705	3.63252	6.28319	0.286699	685.547	36.993	109.32	0.00017443				0.0499118	0.159503	3.1957	6.28319	0.162754	685.718	36.987	170.587	0.000173975					0.166618	0.276811
																							0.446456	1.61793	3.62393	6.28319	0.286591	691.647	37.023	109.269	0.000174324				0.0395286	0.171167	4.33022	6.28319	0.165921	691.726	36.997	170.018	0.00017517					0.172494	0.273592
																							0.438935	1.61071	3.66959	6.28319	0.286802	697.65	37.016	109.587	0.000174891				0.0505469	0.161985	3.20464	6.28319	0.163653	697.854	37.021	170.437	0.000174975					0.15038	0.24221
																							0.447526	1.61253	3.6032	6.28319	0.286298	703.639	36.995	109.295	0.000174701				0.0424636	0.165889	3.90663	6.28319	0.164425	703.955	36.998	170.291	0.00017426					0.151315	0.275966
																							0.441578	1.61683	3.66149	6.28319	0.28753	709.753	37.004	109.435	0.000174835				0.041517	0.178795	4.30655	6.28319	0.164754	709.958	36.993	169.562	0.000174044					0.162056	0.250533
																							0.439524	1.61421	3.67264	6.28319	0.28617	715.912	36.987	109.529	0.00017419				0.0436056	0.176688	4.05196	6.28319	0.164841	716.013	37.007	169.661	0.000174567					0.122973	0.273045
																							0.439929	1.61414	3.6691	6.28319	0.286767	721.945	36.997	109.517	0.000174574				0.0449247	0.159747	3.55588	6.28319	0.16488	722.092	37.003	170.621	0.000175356					0.132249	0.255438
																							0.441764	1.61508	3.65598	6.28319	0.287021	727.869	37.005	109.449	0.000174701				0.0561097	0.179119	3.19231	6.28319	0.162809	728.234	36.986	169.388	0.000174516					0.125635	0.251712
																							0.440411	1.61773	3.67324	6.28319	0.286907	733.978	36.991	109.462	0.000174331				0.0447377	0.183853	4.10957	6.28319	0.165588	734.203	37.009	169.239	0.000175322					0.146397	0.238436
																							0.441808	1.60538	3.63367	6.28319	0.285964	740.088	37.011	109.556	0.000174992				0.0578749	0.157324	2.71835	6.28319	0.162511	740.326	36.996	170.638	0.000175191					0.170323	0.230609
																							0.448355	1.61657	3.60556	6.28319	0.286596	746.151	36.976	109.224	0.000174521				0.0476606	0.163024	3.42052	6.28319	0.164315	746.473	37.018	170.405	0.000175141					0.107686	0.240552
																							0.433804	1.61344	3.71927	6.28319	0.287661	752.156	36.992	109.718	0.000174976				0.0491754	0.1602	3.25772	6.28319	0.164628	752.51	37.011	170.554	0.000175827					0.114523	0.232139
																							0.430093	1.61531	3.75572	6.28319	0.28674	758.328	37	109.814	0.000174109				0.0524958	0.186547	3.55356	6.28319	0.163241	758.635	36.983	168.999	0.000174094					0.124682	0.281107
																							0.438653	1.6118	3.67443	6.28319	0.286507	764.288	36.992	109.584	0.000174597				0.0320012	0.178635	5.58215	6.28319	0.167279	764.544	36.995	169.67	0.000175056					0.129034	0.21264
																							0.44138	1.61194	3.65205	6.28319	0.287164	770.445	37.004	109.496	0.000175077				0.0349636	0.177272	5.07018	6.28319	0.166417	770.732	37.017	169.717	0.000174708					0.121155	0.214969
																							0.435091	1.62193	3.7278	6.28319	0.287092	776.469	36.998	109.582	0.000173862				0.0526206	0.169418	3.21962	6.28319	0.162879	776.719	37.02	169.986	0.000174287					0.102722	0.235673
																							0.438007	1.61627	3.69005	6.28319	0.287127	782.553	36.989	109.554	0.000174523				0.0549385	0.174577	3.17768	6.28319	0.163342	782.845	37.015	169.663	0.000175029					0.0984517	0.2002
																							0.439614	1.61034	3.66307	6.28319	0.286996	788.571	36.976	109.57	0.000175069				0.0533649	0.188972	3.54112	6.28319	0.162887	788.948	37.013	168.849	0.000173786					0.091486	0.201219
																							0.43723	1.61919	3.7033	6.28319	0.287897	794.619	36.997	109.546	0.000174684				0.042816	0.170733	3.9876	6.28319	0.164965	794.953	37.016	170.01	0.000174747					0.0947157	0.215592
																							0.438297	1.61211	3.67812	6.28319	0.287067	800.76	37.03	109.591	0.000174896				0.0511886	0.175425	3.42703	6.28319	0.163528	801.159	36.991	169.654	0.000174539					0.103257	0.196182
																							0.437123	1.61249	3.68887	6.28319	0.287231	806.827	37.021	109.624	0.000174919				0.0580551	0.181843	3.13225	6.28319	0.162793	807.232	37.01	169.208	0.000174752					0.118583	0.208445
																							0.435487	1.61443	3.70718	6.28319	0.287796	812.786	37.015	109.654	0.00017502				0.045565	0.194423	4.26694	6.28319	0.165344	813.308	37.003	168.626	0.000174848					0.108399	0.184225
																							0.433818	1.61277	3.71762	6.28319	0.286899	818.929	37.005	109.725	0.000174577				0.0598365	0.19226	3.21309	6.28319	0.163189	819.327	36.997	168.585	0.00017513					0.101292	0.195491
																							0.428321	1.6273	3.79925	6.28319	0.287582	824.929	36.995	109.734	0.00017342				0.0446899	0.189537	4.24117	6.28319	0.164958	825.457	37.008	168.915	0.000174456					0.102769	0.18758
																							0.436339	1.61107	3.69224	6.28319	0.287153	831.044	37.003	109.665	0.000174981				0.0473762	0.180694	3.81402	6.28319	0.164101	831.473	36.988	169.391	0.000174311					0.101842	0.18146
																							0.424843	1.60935	3.78812	6.28319	0.2881	837.021	36.998	110.046	0.000175324				0.0483154	0.188408	3.89955	6.28319	0.163618	837.427	36.98	168.939	0.000173704					0.0918943	0.182169
																							0.442489	1.62038	3.66196	6.28319	0.287598	843.165	36.988	109.367	0.000174567				0.0349941	0.182158	5.2054	6.28319	0.167143	843.572	37.003	169.439	0.00017532					0.0940594	0.17486
																							0.426642	1.61318	3.78111	6.28319	0.287593	849.21	37.006	109.946	0.000174711				0.0557065	0.189651	3.40447	6.28319	0.163012	849.686	37.009	168.784	0.000174305					0.0860137	0.166689
																							0.440325	1.61119	3.65909	6.28319	0.287257	855.376	36.979	109.538	0.00017517				0.0536737	0.188333	3.50884	6.28319	0.164029	855.741	36.982	168.883	0.000175081					0.0871081	0.168903
																							0.430023	1.61414	3.75362	6.28319	0.287752	861.302	36.989	109.829	0.000174833				0.0606085	0.197826	3.264	6.28319	0.162982	861.827	36.979	168.255	0.000174843					0.0914625	0.166085
																							0.429353	1.61158	3.7535	6.28319	0.287723	867.494	37.026	109.879	0.000175038				0.0737499	0.195562	2.65169	6.28319	0.161055	867.845	37	168.227	0.000175178					0.0835135	0.169634
																							0.429205	1.61438	3.76133	6.28319	0.286887	873.565	37.007	109.852	0.000174256				0.0512979	0.202587	3.94922	6.28319	0.165108	873.857	37.013	168.093	0.000175304					0.0834985	0.162141
																							0.431764	1.62029	3.75272	6.28319	0.287975	879.536	37.014	109.705	0.00017444				0.043448	0.208385	4.79619	6.28319	0.166133	879.931	37.021	167.859	0.00017481					0.0747786	0.163058
																							0.412917	1.6045	3.88576	6.28319	0.287818	885.594	37.003	110.477	0.000175196				0.0614928	0.202366	3.29088	6.28319	0.162626	886.03	37.008	167.982	0.000174449					0.0596598	0.170473
																							0.435819	1.61107	3.69665	6.28319	0.286286	891.691	36.999	109.681	0.000174435				0.0602695	0.189845	3.14993	6.28319	0.163016	892.094	36.993	168.72	0.000175107					0.077782	0.167826
																							0.406104	1.63124	4.01681	6.28319	0.291309	897.805	37.009	110.379	0.000174524				0.0574459	0.186649	3.24912	6.28319	0.163024	898.131	37.019	168.937	0.000174728					0.0706997	0.154744
																							0.433064	1.59823	3.69053	6.28319	0.284462	903.746	36.987	109.914	0.00017446				0.0421504	0.194561	4.61588	6.28319	0.165318	904.284	36.993	168.657	0.000174224					0.074855	0.156217
																							0.423066	1.61463	3.81651	6.28319	0.287933	909.809	36.996	110.042	0.000174654				0.0552339	0.194646	3.52403	6.28319	0.163361	910.321	37.004	168.501	0.00017442					0.066849	0.130882
																							0.427437	1.60434	3.7534	6.28319	0.286304	915.867	36.984	110.022	0.000174802				0.046325	0.201768	4.35549	6.28319	0.164978	916.276	36.985	168.199	0.000174332					0.0713878	0.154132
																							0.432229	1.6085	3.72139	6.28319	0.285429	922.072	36.98	109.824	0.000174036				0.0571399	0.217918	3.81376	6.28319	0.163405	922.368	37.004	167.145	0.000173924					0.0646314	0.137104
																							0.424777	1.62845	3.83365	6.28319	0.290072	928.155	36.979	109.832	0.000174691				0.0648616	0.234972	3.62267	6.28319	0.163224	928.46	37.007	166.068	0.000174365					0.0764958	0.134
																							0.42045	1.60374	3.81433	6.28319	0.286955	934.171	37	110.249	0.000175011				0.112152	0.197495	1.76095	6.28319	0.153338	934.558	36.992	167.622	0.000173509					0.0697766	0.142414
																							0.412857	1.61041	3.90065	6.28319	0.287278	940.265	36.985	110.41	0.000174301				0.0562133	0.208018	3.70052	6.28319	0.165016	940.573	36.978	167.722	0.000175863					0.0638128	0.138565
																							0.43722	1.62697	3.72116	6.28319	0.289609	946.326	37.005	109.46	0.000174976				0.0135582	0.195012	14.3833	6.28319	0.169601	946.64	37.003	168.949	0.000173795					0.0671378	0.134976
																							0.416253	1.60262	3.8501	6.28319	0.286582	952.396	37.02	110.394	0.000174742				0.0492778	0.207894	4.2188	6.28319	0.164927	952.805	37	167.815	0.000174563					0.0687878	0.135752
																							0.43371	1.61155	3.71574	6.28319	0.287219	958.373	36.969	109.742	0.000174884				0.0590066	0.184433	3.12564	6.28319	0.163154	958.854	37.002	169.048	0.000175219					0.0646979	0.136182
																							0.421209	1.61626	3.83719	6.28319	0.287976	964.516	37.008	110.081	0.000174461				0.0467336	0.206005	4.40807	6.28319	0.164995	964.932	36.99	167.954	0.000174265					0.0644644	0.130659
																							0.446391	1.60847	3.60329	6.28319	0.285517	970.536	37.008	109.376	0.000174577				0.057573	0.204262	3.54787	6.28319	0.16269	970.888	37.003	167.921	0.000173761					0.0687006	0.132512
																							0.415575	1.60849	3.87052	6.28319	0.287901	976.524	36.981	110.347	0.000174959				0.0500305	0.234138	4.67991	6.28319	0.165188	977.029	36.999	166.321	0.000173932					0.0588295	0.137776
																							0.454744	1.59642	3.51058	6.28319	0.282681	982.591	36.983	109.245	0.000174288				0.119386	0.206231	1.72743	6.28319	0.15316	983.14	36.995	166.992	0.00017428					0.0659624	0.12856
																							0.425002	1.61208	3.79311	6.28319	0.288215	988.795	36.99	110.01	0.000175138				0.068444	0.21799	3.18495	6.28319	0.163118	989.094	37.019	166.992	0.000175591					0.0653748	0.122434
																							0.412251	1.61615	3.92031	6.28319	0.28935	994.77	37	110.362	0.000174988				0.091679	0.212484	2.3177	6.28319	0.15872	995.141	37.006	167	0.000175176					0.0608064	0.129983
																							0.413926	1.62836	3.93393	6.28319	0.28958	1000.9	37.017	110.17	0.00017403				0.0410255	0.235633	5.74358	6.28319	0.168427	1001.22	36.986	166.36	0.000175727					0.065061	0.12718
																							0.429111	1.6124	3.75752	6.28319	0.288251	1006.83	37.014	109.877	0.000175272				0.0926513	0.212576	2.29436	6.28319	0.157453	1007.29	37.002	166.982	0.000173948					0.0688575	0.125998
																							0.419211	1.63417	3.89821	6.28319	0.291346	1012.92	36.997	109.94	0.000174724				0.0653625	0.22474	3.43836	6.28319	0.163591	1013.34	36.99	166.646	0.000175278					0.0558993	0.121484
																							0.419821	1.61223	3.84027	6.28319	0.28774	1019.07	36.991	110.171	0.000174654				0.0337559	0.230764	6.83628	6.28319	0.169589	1019.54	37.006	166.728	0.000175894					0.0608323	0.123722
																							0.417351	1.61658	3.87344	6.28319	0.288972	1025.14	37.007	110.198	0.000174898				0.12041	0.234561	1.94802	6.28319	0.153639	1025.6	36.996	165.262	0.000173725					0.0540138	0.11929
																							0.429943	1.62789	3.78629	6.28319	0.289194	1031.13	36.998	109.677	0.000174391				0.0675168	0.213174	3.15735	6.28319	0.163544	1031.61	37.006	167.282	0.00017608					0.0607576	0.119679
																							0.439336	1.62032	3.6881	6.28319	0.288009	1037.16	36.986	109.467	0.000174716				0.00254371	0.205983	80.9775	6.28319	0.172733	1037.68	37.007	168.468	0.000174779					0.0623325	0.119321
																							0.425754	1.62401	3.81442	6.28319	0.289662	1043.23	37.017	109.851	0.0001749				0.0127213	0.242909	19.0947	6.28319	0.170113	1043.76	36.946	166.338	0.000172443					0.0590646	0.118529
																							0.421691	1.62759	3.85969	6.28319	0.289074	1049.41	37.004	109.937	0.000174065				0.0684748	0.23404	3.4179	6.28319	0.161654	1049.89	37.009	166.07	0.000173351					0.0569806	0.112299
																							0.420731	1.61863	3.84719	6.28319	0.287566	1055.33	37	110.069	0.00017397				0.071797	0.22009	3.06544	6.28319	0.162303	1055.81	36.979	166.826	0.000175218					0.0643692	0.111969
																							0.425168	1.60572	3.77667	6.28319	0.287879	1061.41	37.002	110.078	0.000175551				0.0644351	0.238322	3.69864	6.28319	0.162972	1062.02	36.994	165.883	0.000173878					0.0532487	0.115539
																							0.424479	1.63004	3.8401	6.28319	0.289189	1067.57	36.986	109.823	0.000173998				0.0742748	0.241249	3.24805	6.28319	0.162362	1067.93	37	165.573	0.000174804					0.0512858	0.110395
																							0.405891	1.61057	3.96799	6.28319	0.289316	1073.53	36.999	110.625	0.000175273				0.0764839	0.275688	3.60452	6.28319	0.163022	1074.15	37.012	163.581	0.000174249					0.0580811	0.10663
																							0.432619	1.61956	3.74362	6.28319	0.287661	1079.64	37.022	109.686	0.000174349				0.057427	0.21327	3.71376	6.28319	0.165045	1080.1	37.013	167.407	0.000175904					0.0492795	0.109125
																							0.418783	1.62843	3.88847	6.28319	0.291299	1085.83	36.997	110.018	0.000175226				0.0690827	0.251465	3.64006	6.28319	0.162818	1086.12	36.966	165.069	0.000173928					0.0593451	0.112575
																							0.409099	1.63232	3.99004	6.28319	0.290384	1091.87	37.024	110.274	0.000173973				0.0617315	0.245088	3.97023	6.28319	0.165455	1092.27	37.021	165.539	0.000175755					0.0518039	0.109891
																							0.42792	1.61822	3.78159	6.28319	0.289179	1097.87	37.009	109.849	0.000175235				0.0760543	0.203732	2.67877	6.28319	0.160789	1098.39	37.014	167.721	0.000174989					0.0567959	0.101215
																							0.414334	1.61651	3.90148	6.28319	0.288139	1103.96	37.011	110.293	0.000174295				0.0606121	0.237742	3.92236	6.28319	0.163934	1104.37	37.009	165.971	0.000174268					0.0420416	0.10757
																							0.413429	1.61248	3.90025	6.28319	0.289481	1110.07	37.011	110.368	0.00017546				0.0555442	0.243936	4.39175	6.28319	0.164553	1110.48	36.976	165.693	0.000173787					0.0510333	0.104536
																							0.422582	1.62174	3.83768	6.28319	0.28825	1116.03	37.007	109.976	0.000174154				0.0859834	0.22061	2.56573	6.28319	0.159372	1116.61	36.997	166.601	0.000174528					0.0528596	0.1049
																							0.417748	1.61154	3.85768	6.28319	0.288169	1122.11	37.013	110.244	0.000174907				0.0550336	0.230041	4.18001	6.28319	0.165615	1122.53	37.019	166.484	0.000175414					0.0500643	0.108659
																							0.416923	1.62362	3.89429	6.28319	0.288706	1128.3	36.999	110.131	0.000174055				0.0621596	0.236764	3.80897	6.28319	0.163754	1128.61	36.999	166.004	0.000174386					0.0439763	0.0961907
																							0.41732	1.61891	3.8793	6.28319	0.288233	1134.3	36.982	110.172	0.000174229				0.0940772	0.234714	2.49491	6.28319	0.158717	1134.71	37.015	165.658	0.000174632					0.0522955	0.1027
																							0.408644	1.63182	3.99324	6.28319	0.28939	1140.36	36.955	110.294	0.000173409				0.084344	0.246543	2.92306	6.28319	0.159985	1140.84	36.999	165.118	0.000173752					0.0537472	0.101762
																							0.419074	1.60891	3.8392	6.28319	0.288229	1146.5	36.982	110.232	0.000175242				0.0694807	0.254022	3.656	6.28319	0.16325	1146.77	37.005	164.918	0.00017434					0.0472739	0.0981875
																							0.418057	1.6168	3.86742	6.28319	0.288538	1152.56	36.999	110.173	0.000174639				0.0709156	0.245899	3.46749	6.28319	0.163543	1153	36.997	165.357	0.000175276					0.0595147	0.096219
																							0.407003	1.61398	3.96553	6.28319	0.289193	1158.59	36.982	110.551	0.000174914				0.0840507	0.25577	3.04304	6.28319	0.161544	1158.98	37.003	164.591	0.000174955					0.0463168	0.104191
																							0.426322	1.61386	3.78554	6.28319	0.287943	1164.68	37.002	109.948	0.000174848				0.08673	0.258302	2.97823	6.28319	0.160268	1165	37.013	164.403	0.000173917					0.0499294	0.0965203
																							0.416076	1.62496	3.90543	6.28319	0.290154	1170.76	37.007	110.142	0.000174771				0.0854471	0.242388	2.8367	6.28319	0.160669	1171.14	36.994	165.341	0.000174883					0.0514002	0.0931036
																							0.40728	1.61782	3.97225	6.28319	0.290178	1176.97	37.003	110.497	0.000175154				0.0790344	0.245315	3.1039	6.28319	0.162048	1177.24	36.981	165.269	0.000175114					0.0508519	0.0963185
																							0.426034	1.61522	3.79129	6.28319	0.287487	1182.91	36.995	109.942	0.000174431				0.0874291	0.237808	2.72001	6.28319	0.160268	1183.34	36.997	165.577	0.000175007					0.0428237	0.0948926
																							0.410788	1.61369	3.92829	6.28319	0.288389	1188.98	36.994	110.436	0.000174589				0.0724308	0.269142	3.71585	6.28319	0.16384	1189.33	37.004	164.017	0.000174754					0.042282	0.0924784
																							0.416835	1.61277	3.86909	6.28319	0.288086	1195.14	36.977	110.258	0.000174707				0.0741919	0.259796	3.50167	6.28319	0.162888	1195.36	37.005	164.517	0.000174493					0.0442966	0.0977305
																							0.412532	1.62535	3.93993	6.28319	0.290447	1201.16	37.009	110.247	0.000174788				0.0780239	0.276053	3.53806	6.28319	0.161628	1201.51	36.993	163.535	0.000173003					0.0433445	0.0865821
																							0.413706	1.61324	3.89949	6.28319	0.288366	1207.29	37	110.35	0.000174721				0.0685289	0.262723	3.83376	6.28319	0.163021	1207.45	37	164.44	0.000173523					0.0429997	0.0877992
																							0.417515	1.6466	3.94381	6.28319	0.291741	1213.37	37.007	109.854	0.000173735				0.0817029	0.27409	3.35472	6.28319	0.162105	1213.63	36.998	163.585	0.000174244					0.0355606	0.0970407
																							0.406565	1.61856	3.98107	6.28319	0.289216	1219.41	36.987	110.511	0.000174478				0.100308	0.254232	2.53453	6.28319	0.158602	1219.64	37	164.42	0.000174686					0.0432226	0.0939087
																							0.416323	1.62362	3.89991	6.28319	0.289111	1225.45	37.022	110.149	0.000174278				0.0918561	0.260426	2.83516	6.28319	0.16073	1225.75	36.985	164.198	0.000175213					0.0390783	0.085916
																							0.421732	1.61809	3.83677	6.28319	0.288042	1231.67	37.009	110.044	0.000174345				0.0575177	0.290612	5.05257	6.28319	0.166218	1231.8	37.013	163.067	0.000173668					0.0442527	0.0879693
																							0.414342	1.62055	3.91113	6.28319	0.28956	1237.72	37.003	110.246	0.000174771				0.0815851	0.257304	3.15381	6.28319	0.161402	1237.89	37.004	164.542	0.000174297					0.037056	0.0849287
																							0.415466	1.6183	3.89514	6.28319	0.289177	1243.78	37	110.237	0.000174793				0.0907095	0.266036	2.93283	6.28319	0.161124	1243.82	36.996	163.894	0.000175159					0.0437116	0.0819606
																							0.409529	1.61662	3.9475	6.28319	0.288744	1249.73	36.986	110.441	0.000174482				0.0813256	0.273874	3.36763	6.28319	0.161877	1249.95	37.014	163.603	0.000173945					0.0351615	0.0884079
																							0.417112	1.61349	3.86824	6.28319	0.289055	1255.81	36.991	110.241	0.000175235				0.0686021	0.292277	4.26047	6.28319	0.165411	1256.13	37.013	162.788	0.000174593					0.0399091	0.0876366
																							0.414635	1.61103	3.88543	6.28319	0.289943	1262.02	36.998	110.347	0.000175922				0.0854711	0.279059	3.26495	6.28319	0.161872	1262.2	37.002	163.24	0.000174388					0.0390865	0.0871315
																							0.410685	1.62735	3.96253	6.28319	0.289662	1268.1	37.004	110.282	0.000174062				0.0918931	0.242678	2.64088	6.28319	0.159683	1268.17	37.011	165.226	0.000174935					0.0355331	0.081514
																							0.41493	1.62614	3.91908	6.28319	0.290212	1274.04	37.015	110.164	0.000174655				0.0787283	0.280975	3.56892	6.28319	0.162952	1274.22	36.993	163.246	0.000174289					0.042979	0.0773543
																							0.409673	1.6197	3.95363	6.28319	0.28978	1280.18	37.007	110.401	0.000174821				0.108691	0.265234	2.44025	6.28319	0.157385	1280.32	36.985	163.638	0.000174272					0.038876	0.084787
																							0.418069	1.62352	3.88338	6.28319	0.289944	1286.27	37.01	110.096	0.00017485				0.0928154	0.281617	3.03417	6.28319	0.161738	1286.42	37.009	162.967	0.000175383					0.0416188	0.0767099
																							0.406033	1.62058	3.99124	6.28319	0.289658	1292.35	36.997	110.504	0.000174535				0.120411	0.260935	2.16703	6.28319	0.156776	1292.38	36.987	163.688	0.000175925					0.0414246	0.0826635
																							0.40822	1.6257	3.98242	6.28319	0.289271	1298.32	36.997	110.377	0.000173896				0.0799994	0.262627	3.28286	6.28319	0.163122	1298.49	36.994	164.264	0.000175616					0.0386553	0.0870071
																							0.410007	1.62058	3.95257	6.28319	0.289652	1304.35	36.996	110.381	0.000174671				0.0970087	0.288782	2.97687	6.28319	0.159836	1304.63	37	162.485	0.000173659					0.0346771	0.0778634
																							0.410072	1.62608	3.96535	6.28319	0.289868	1310.51	36.991	110.315	0.000174284				0.0972973	0.267249	2.74672	6.28319	0.160025	1310.71	36.994	163.714	0.000175057					0.027102	0.0808348
																							0.412078	1.6262	3.94635	6.28319	0.290308	1316.56	36.987	110.252	0.000174607				0.0824176	0.2562	3.10856	6.28319	0.161791	1316.63	36.991	164.593	0.000174915					0.0219137	0.0876652
																							0.414421	1.62751	3.92718	6.28319	0.290377	1322.62	37.004	110.164	0.000174607				0.0735835	0.24197	3.28838	6.28319	0.161594	1322.84	37.007	165.542	0.000173825					0.0493022	0.0707476
																							0.413608	1.62195	3.92147	6.28319	0.289836	1328.7	37.005	110.253	0.000174779				0.0803169	0.299993	3.73511	6.28319	0.16368	1328.82	36.997	162.153	0.000174328					0.0488312	0.0671103
																							0.40568	1.62222	3.99875	6.28319	0.289766	1334.7	37.02	110.496	0.000174433				0.0944495	0.278793	2.95177	6.28319	0.160486	1334.98	36.996	163.1	0.000174458					0.0428028	0.0816928
																							0.4124	1.62268	3.93473	6.28319	0.290258	1340.74	37	110.282	0.000174922				0.136473	0.28938	2.12043	6.28319	0.154464	1340.92	36.988	161.712	0.000174623					0.0128845	0.0609678
																							0.41538	1.62275	3.90667	6.28319	0.289994	1346.85	37.012	110.189	0.00017486				0.0908137	0.282121	3.10659	6.28319	0.162496	1347.06	37.023	162.974	0.000175828					0.0307562	0.0851863
																							0.410146	1.6233	3.95785	6.28319	0.289832	1352.83	36.991	110.345	0.000174528				0.109127	0.278183	2.54917	6.28319	0.158041	1353.02	37.002	162.877	0.000174385					0.0439318	0.086653
																							0.411073	1.6217	3.94504	6.28319	0.290304	1358.94	36.994	110.335	0.000174996				0.0823767	0.274979	3.33807	6.28319	0.162941	1359.2	37.001	163.523	0.000175214					0.0280386	0.0776226
																							0.409943	1.62476	3.96337	6.28319	0.290755	1365.05	36.989	110.334	0.000174938				0.0871541	0.265314	3.0442	6.28319	0.16123	1365.26	37.005	163.994	0.000174688					0.02795	0.0835307
																							0.408358	1.62356	3.97583	6.28319	0.290441	1371.13	36.995	110.397	0.000174807				0.0881349	0.273976	3.1086	6.28319	0.161129	1371.36	37	163.483	0.00017431					0.0270667	0.0771796
																							0.401493	1.62354	4.04375	6.28319	0.290365	1377.18	36.998	110.61	0.000174521				0.0874145	0.281177	3.2166	6.28319	0.162095	1377.28	36.996	163.086	0.000174854					0.0442561	0.0808293
																							0.42075	1.62659	3.86593	6.28319	0.290804	1383.35	36.995	109.978	0.00017517				0.11459	0.287531	2.50922	6.28319	0.156904	1383.51	37.009	162.236	0.000173573					0.0301652	0.0738282
																							0.410977	1.62477	3.95344	6.28319	0.291691	1389.29	37.006	110.302	0.000175536				0.104517	0.287612	2.75182	6.28319	0.159125	1389.52	37.011	162.416	0.000174251					0.0355082	0.0591936
																							0.411697	1.63863	3.98019	6.28319	0.291998	1395.43	36.995	110.122	0.000174436				0.0968975	0.287134	2.96328	6.28319	0.160609	1395.61	37.006	162.581	0.00017457					0.0405299	0.0694151
																							0.397932	1.60868	4.0426	6.28319	0.290479	1401.58	36.98	110.895	0.00017587				0.0926422	0.278021	3.00102	6.28319	0.161158	1401.56	37.005	163.176	0.000174914					0.0379645	0.0716893
																							0.407169	1.63597	4.0179	6.28319	0.291323	1407.64	36.998	110.292	0.000174127				0.0527191	0.310419	5.88816	6.28319	0.169219	1407.73	36.994	162.07	0.00017496					0.0250623	0.0877472
																							0.404215	1.62359	4.01666	6.28319	0.290731	1413.67	36.993	110.525	0.000174832				0.106894	0.262502	2.45571	6.28319	0.157873	1413.83	36.988	163.828	0.000174634					0.0447128	0.0826016
																							0.403902	1.63002	4.03569	6.28319	0.291396	1419.66	36.995	110.461	0.000174614				0.0958727	0.269592	2.81198	6.28319	0.159342	1419.82	37.001	163.603	0.00017394					0.0123224	0.081516
																							0.445358	1.62353	3.64546	6.28319	0.287573	1425.75	37.002	109.242	0.000174346				0.0997099	0.242734	2.4344	6.28319	0.158352	1425.89	37	165.102	0.000174862					0.0327319	0.0601894
																							0.405879	1.62297	3.99866	6.28319	0.289712	1431.92	36.98	110.481	0.000174336				0.101867	0.287714	2.82441	6.28319	0.158794	1432.02	36.998	162.458	0.000173422					0.02803	0.0983395
																							0.414338	1.62898	3.93152	6.28319	0.290312	1437.83	36.974	110.15	0.000174426				0.0931519	0.272911	2.92974	6.28319	0.160865	1437.99	36.988	163.459	0.000174952					0.0337376	0.0796893
																							0.410254	1.64434	4.0081	6.28319	0.291799	1443.94	36.994	110.102	0.000173735				0.0696003	0.275418	3.95714	6.28319	0.164536	1444.14	37.006	163.71	0.000174698					0.0325768	0.064408
																							0.407266	1.62466	3.98919	6.28319	0.291147	1450.04	37.008	110.419	0.000175089				0.0957874	0.302783	3.16099	6.28319	0.160964	1450.08	37.001	161.714	0.000173894					0.036992	0.0744232
																							0.406274	1.6346	4.0234	6.28319	0.291927	1456.1	37.02	110.335	0.000174585				0.0998285	0.277218	2.77694	6.28319	0.159961	1456.24	36.986	163.097	0.00017491					0.025299	0.0642761
																							0.397403	1.63848	4.12298	6.28319	0.293724	1462.24	37.003	110.563	0.000174983				0.0906794	0.312794	3.44944	6.28319	0.162841	1462.26	37.025	161.249	0.000174471					0.0376557	0.0743471
																							0.397339	1.6151	4.06478	6.28319	0.290118	1468.37	37.014	110.838	0.000175021				0.0868823	0.297225	3.421	6.28319	0.162678	1468.34	37.021	162.19	0.000174526					0.0300766	0.0681441
																							0.405735	1.62491	4.00486	6.28319	0.291519	1474.34	37.012	110.463	0.000175235				0.108363	0.286829	2.64693	6.28319	0.159155	1474.4	36.978	162.391	0.000175001					0.0343494	0.0753421
																							0.409153	1.63636	3.99939	6.28319	0.291265	1480.45	36.998	110.226	0.000174123				0.0769841	0.248207	3.22414	6.28319	0.163716	1480.39	37.013	165.134	0.000176419					0.0310563	0.0657052
																							0.406859	1.62731	3.99967	6.28319	0.291509	1486.46	37.018	110.401	0.000175042				0.108403	0.279185	2.57545	6.28319	0.157767	1486.58	36.99	162.832	0.000173901					0.0311702	0.073561
																							0.412695	1.64017	3.97429	6.28319	0.292144	1492.59	37.009	110.074	0.000174414				0.121526	0.293372	2.41407	6.28319	0.156614	1492.65	36.991	161.767	0.000174137					0.0318562	0.0645784
																							0.416503	1.6302	3.91401	6.28319	0.291285	1498.75	37.012	110.069	0.00017497				0.113095	0.266368	2.35526	6.28319	0.157989	1498.75	37.004	163.495	0.000175669					0.0246812	0.0841081
																							0.400856	1.64135	4.09461	6.28319	0.294145	1504.85	37.001	110.425	0.000175086				0.109605	0.283525	2.58679	6.28319	0.158627	1504.77	37.001	162.559	0.000174822					0.0272434	0.0630217
																							0.4216	1.64182	3.89426	6.28319	0.291101	1510.8	36.999	109.781	0.000173938				0.106597	0.289256	2.71354	6.28319	0.159347	1510.76	37.001	162.284	0.000174766					0.0304109	0.081354
																							0.405659	1.64582	4.05716	6.28319	0.293068	1516.97	36.99	110.227	0.000174194				0.108281	0.289552	2.67408	6.28319	0.159587	1516.85	37.01	162.236	0.000175309					0.0436951	0.0746787
																							0.422313	1.64157	3.88709	6.28319	0.291414	1522.95	36.988	109.762	0.000174173				0.0765951	0.297444	3.88333	6.28319	0.165445	1522.99	37.003	162.361	0.000175711					0.0198239	0.0701655
																							0.405079	1.62857	4.02039	6.28319	0.292322	1529.07	37.004	110.441	0.000175347				0.103548	0.293762	2.83696	6.28319	0.159682	1529.06	37.018	162.082	0.000174348					0.014166	0.0708549
																							0.410416	1.64307	4.00343	6.28319	0.292726	1535.14	36.989	110.112	0.000174411				0.0610385	0.266038	4.35853	6.28319	0.166595	1534.97	37.011	164.372	0.000175872					0.0564097	0.0786897
																							0.405359	1.62127	3.99958	6.28319	0.290463	1541.25	36.988	110.517	0.000174931				0.10564	0.304351	2.88102	6.28319	0.159094	1541.12	36.984	161.44	0.000173465					0.0168665	0.0764163
																							0.404327	1.63263	4.03789	6.28319	0.291208	1547.32	36.989	110.418	0.000174272				0.105532	0.289933	2.74734	6.28319	0.159795	1547.2	36.983	162.264	0.000175033					0.0353052	0.0649984
																							0.404728	1.63814	4.04752	6.28319	0.293016	1553.28	37.015	110.342	0.000174849				0.0767507	0.309887	4.03757	6.28319	0.164952	1553.31	36.969	161.669	0.00017453					0.0445142	0.0559045
																							0.414763	1.62826	3.92576	6.28319	0.291654	1559.42	36.99	110.145	0.000175315				0.0877168	0.300072	3.42092	6.28319	0.162358	1559.31	37.003	162.015	0.000174168					0.0072876	0.0639449
																							0.416413	1.6285	3.91077	6.28319	0.2918	1565.5	36.996	110.091	0.000175438				0.108076	0.364823	3.3756	6.28319	0.163654	1565.43	36.998	158.023	0.000175019					0.043745	0.073902
																							0.411292	1.64105	3.98999	6.28319	0.291792	1571.47	37.017	110.107	0.000174073				0.0991645	0.331468	3.34261	6.28319	0.163773	1571.44	37.007	160.045	0.000175798					0.0328231	0.0779392
																							0.417296	1.6461	3.94467	6.28319	0.292377	1577.67	37.013	109.866	0.000174154				0.110009	0.295821	2.68907	6.28319	0.159653	1577.44	37.008	161.844	0.000175328					0.0134432	0.0531516
																							0.416045	1.63412	3.92774	6.28319	0.29174	1583.65	36.988	110.039	0.000174857				0.0767176	0.310497	4.04727	6.28319	0.165793	1583.67	36.992	161.636	0.00017538					0.0208666	0.074168
																							0.401968	1.63731	4.07325	6.28319	0.292786	1589.74	37.008	110.437	0.000174693				0.0742814	0.295255	3.97482	6.28319	0.164417	1589.68	36.998	162.524	0.000174344					0.034138	0.0727785
																							0.409556	1.64023	4.0049	6.28319	0.292725	1595.76	37.004	110.17	0.000174646				0.119226	0.282385	2.36848	6.28319	0.156194	1595.77	37.013	162.449	0.000173891					-0.00354829	0.0550995
																							0.401377	1.64485	4.09801	6.28319	0.293648	1601.76	36.998	110.369	0.000174482				0.100757	0.320004	3.17599	6.28319	0.162085	1601.78	36.977	160.652	0.000174951					0.0393654	0.0707489
																							0.413981	1.62785	3.93219	6.28319	0.292192	1607.93	37.016	110.174	0.00017565				0.129877	0.292653	2.25331	6.28319	0.155413	1607.79	37.01	161.648	0.000174318					0.0117903	0.0593455
																							0.405332	1.64688	4.06305	6.28319	0.291956	1614.05	36.988	110.225	0.000173423				0.121529	0.316424	2.6037	6.28319	0.158859	1613.9	37.001	160.439	0.000175239					0.0802562	0.0424923
																							0.407107	1.63218	4.00921	6.28319	0.292775	1620.01	36.996	110.337	0.00017535				0.0846098	0.338352	3.99897	6.28319	0.165622	1619.9	37.018	159.957	0.000174896					0.0415047	0.0698127
																							0.411947	1.64682	3.99766	6.28319	0.292814	1626.18	36.99	110.022	0.000174165				0.147069	0.321201	2.18402	6.28319	0.153942	1626.11	36.986	159.629	0.000173933					0.0267278	0.0626322
																							0.40331	1.63986	4.06602	6.28319	0.293488	1632.14	36.988	110.366	0.00017492				0.116266	0.330621	2.84366	6.28319	0.160312	1632.07	37.025	159.742	0.00017503					0.0355251	0.0634096
																							0.408905	1.639	4.00827	6.28319	0.292131	1638.3	37.003	110.204	0.000174385				0.0971651	0.317335	3.26594	6.28319	0.162848	1638.23	37.012	160.871	0.000175319					0.0356071	0.0485082
																							0.418854	1.63074	3.89332	6.28319	0.292043	1644.28	37.007	109.99	0.000175456				0.0962245	0.283434	2.94555	6.28319	0.162054	1644.26	37.004	162.804	0.000176224					0.0271179	0.0677753
																							0.413724	1.63206	3.94481	6.28319	0.292885	1650.42	37.001	110.134	0.000175657				0.0906839	0.3161	3.48573	6.28319	0.162873	1650.33	37.021	161.064	0.000174315					0.0217489	0.0621593
																							0.404493	1.64736	4.07265	6.28319	0.293705	1656.39	36.989	110.245	0.000174389				0.159995	0.373543	2.33472	6.28319	0.15584	1656.36	37.006	156.328	0.00017463					0.0310778	0.0449981
																							0.41013	1.64486	4.01056	6.28319	0.292481	1662.49	36.993	110.1	0.000174088				0.162794	0.315317	1.93691	6.28319	0.151522	1662.44	37.003	159.631	0.000174371					0.032915	0.0615824
																							0.41464	1.63434	3.94158	6.28319	0.291546	1668.49	36.99	110.08	0.000174671				0.130796	0.33121	2.53227	6.28319	0.157234	1668.43	36.99	159.402	0.000174115					0.0495923	0.0587828
																							0.420906	1.63924	3.89455	6.28319	0.291813	1674.6	36.997	109.831	0.000174583				0.0857178	0.288505	3.36575	6.28319	0.164309	1674.63	36.993	162.701	0.000176552					0.0323637	0.0628432
																							0.409286	1.64084	4.00903	6.28319	0.29311	1680.62	37.014	110.172	0.00017481				0.125367	0.336298	2.6825	6.28319	0.15818	1680.6	37.008	159.23	0.000173892					0.0285668	0.0592611
																							0.41098	1.6361	3.98098	6.28319	0.291582	1686.7	37.008	110.173	0.0001744				0.113679	0.320618	2.82038	6.28319	0.160101	1686.75	37.022	160.36	0.000174979					0.0346574	0.0691048
																							0.413595	1.65109	3.99206	6.28319	0.293482	1692.87	37.011	109.924	0.000174219				0.102751	0.319337	3.10787	6.28319	0.161495	1692.74	37.017	160.65	0.000174694					0.0382983	0.0704499
																							0.429463	1.63924	3.81695	6.28319	0.294033	1698.84	37.006	109.566	0.000176204				0.103559	0.301001	2.90657	6.28319	0.161862	1698.81	36.982	161.669	0.000176315					0.0262644	0.065841
																							0.404896	1.65307	4.08271	6.28319	0.295028	1704.95	37.011	110.168	0.000174655				0.0635377	0.306635	4.82603	6.28319	0.167797	1704.96	37.021	162.085	0.000175484					0.022389	0.0598202
																							0.418363	1.61203	3.85318	6.28319	0.288895	1711.08	37.025	110.219	0.000175322				0.137055	0.32505	2.37168	6.28319	0.15598	1710.98	37.017	159.621	0.00017421					0.0287999	0.0581733
																							0.40488	1.64825	4.07097	6.28319	0.294114	1717.11	37.013	110.223	0.000174562				0.126129	0.294344	2.33368	6.28319	0.156094	1717	37.011	161.622	0.000174315					0.0326053	0.0641712
																							0.404647	1.64648	4.06893	6.28319	0.294137	1723.19	37.005	110.25	0.000174733				0.0879248	0.310561	3.53213	6.28319	0.16378	1723.17	37.016	161.425	0.000175136					0.0259607	0.0612449
																							0.414643	1.63407	3.9409	6.28319	0.292035	1729.2	37.012	110.083	0.00017499				0.187539	0.32425	1.72898	6.28319	0.148673	1729.14	37.02	158.533	0.00017494					0.0257816	0.0562397
																							0.412553	1.64461	3.98643	6.28319	0.293375	1735.22	37.003	110.029	0.000174726				0.123226	0.310166	2.51704	6.28319	0.159622	1735.17	36.99	160.763	0.000176769					0.0278042	0.0543619
																							0.415822	1.63402	3.92961	6.28319	0.294228	1741.43	36.978	110.047	0.00017635				0.0865389	0.303448	3.5065	6.28319	0.164123	1741.33	37.001	161.848	0.00017567					0.0297229	0.0572005
																							0.412521	1.65874	4.02099	6.28319	0.293893	1747.46	36.994	109.872	0.000173715				0.112293	0.321225	2.8606	6.28319	0.159339	1747.38	36.989	160.353	0.000173871					0.0310286	0.0640638
																							0.407477	1.64585	4.03913	6.28319	0.294656	1753.57	36.999	110.17	0.000175198				0.141561	0.422341	2.98345	6.28319	0.158463	1753.46	36.99	154.119	0.000170743					0.027225	0.0598477
																							0.406494	1.64942	4.05768	6.28319	0.29488	1759.6	36.985	110.16	0.000174963				0.103158	0.382574	3.70863	6.28319	0.165468	1759.59	36.984	157.173	0.000174929					0.0246306	0.0623351
																							0.40195	1.63598	4.07012	6.28319	0.293443	1765.7	36.994	110.452	0.00017521				0.130233	0.305573	2.34636	6.28319	0.157018	1765.66	36.991	160.888	0.000175399					0.0291791	0.0677225
																							0.401436	1.64304	4.09291	6.28319	0.293063	1771.66	36.998	110.388	0.000174305				0.103576	0.331183	3.19749	6.28319	0.161928	1771.66	36.994	159.971	0.000174581					0.0275332	0.065268
																							0.3986	1.6666	4.18114	6.28319	0.29616	1777.67	36.993	110.208	0.000173857				0.129805	0.335273	2.58289	6.28319	0.157413	1777.71	37.016	159.193	0.000173876					0.0287985	0.0594119
																							0.420673	1.6523	3.92775	6.28319	0.293731	1783.73	36.994	109.693	0.000174492				0.126833	0.32197	2.53854	6.28319	0.158312	1783.88	37.001	160.013	0.000175213					0.0249034	0.0607497
																							0.413498	1.65797	4.00962	6.28319	0.29486	1789.88	37.005	109.851	0.000174391				0.161577	0.334139	2.06799	6.28319	0.151875	1790.01	36.972	158.551	0.000173275					0.0289496	0.05851
																							0.418042	1.63139	3.90246	6.28319	0.29307	1795.91	36.984	110.008	0.000175982				0.0966534	0.284076	2.93912	6.28319	0.165036	1795.95	36.995	162.76	0.000179508					0.029105	0.0601649
																							0.407907	1.65262	4.05146	6.28319	0.294946	1802.01	37.007	110.081	0.000174752				0.0898831	0.317472	3.53205	6.28319	0.163302	1802.13	36.998	161.004	0.000174559					0.0295992	0.0606893
																																			0.0906186	0.31487	3.47467	6.28319	0.1632	1808.23	36.977	161.134	0.000174726
																																			0.10421	0.324575	3.11464	6.28319	0.161622	1814.16	37.005	160.327	0.000174764
																																			0.170934	0.247397	1.44733	6.28319	0.147439	1820.31	37.014	163.61	0.000175315
																																			0.107333	0.323062	3.00991	6.28319	0.162714	1826.43	36.999	160.35	0.000176577
																																			0.1583	0.34145	2.15698	6.28319	0.15316	1832.52	36.995	158.202	0.00017365
																																			0.141996	0.29357	2.06745	6.28319	0.154981	1838.54	37.007	161.355	0.000175954
																																			0.00847063	0.3391	40.0325	6.28319	0.179339	1844.74	37.004	161.331	0.000176494
																																			0.135524	0.363544	2.68251	6.28319	0.156244	1850.68	36.983	157.474	0.000171653
																																			0.117689	0.307759	2.61501	6.28319	0.161673	1856.87	36.987	161.012	0.000178199
																																			0.130462	0.312952	2.39881	6.28319	0.155718	1862.96	37.022	160.456	0.000173533
																																			0.110829	0.331481	2.99092	6.28319	0.162305	1868.92	37	159.806	0.000176209
																																			0.144431	0.31884	2.20756	6.28319	0.155431	1875.11	37.006	159.823	0.0001753
																																			0.142779	0.357337	2.50273	6.28319	0.157212	1881.08	36.999	157.654	0.000174384
																																			0.0906997	0.295262	3.25538	6.28319	0.16306	1887.16	37.013	162.231	0.000175701
																																			0.118206	0.326127	2.75898	6.28319	0.158338	1893.23	36.97	159.955	0.000173487
																																			0.110049	0.297937	2.70732	6.28319	0.160651	1899.43	37.012	161.722	0.000176308
																																			0.112337	0.333442	2.96823	6.28319	0.159728	1905.51	36.98	159.665	0.000173545
																																			0.0643104	0.292208	4.54371	6.28319	0.168262	1911.47	37	162.865	0.000176872
																																			0.141266	0.333931	2.36384	6.28319	0.154785	1917.61	37.017	159.02	0.000173024
																																			0.120151	0.336518	2.80079	6.28319	0.160153	1923.68	37.014	159.329	0.000175146
																																			0.165931	0.332708	2.0051	6.28319	0.152449	1929.75	37.02	158.535	0.000174805
																																			0.145431	0.323719	2.22593	6.28319	0.157329	1935.82	37.016	159.518	0.000177296
																																			0.184907	0.258441	1.39769	6.28319	0.144184	1941.82	37.001	162.649	0.000173456
																																			0.103954	0.334592	3.21865	6.28319	0.162144	1947.96	36.993	159.774	0.000174666
																																			0.108957	0.338957	3.11092	6.28319	0.161519	1953.93	36.99	159.428	0.000174564
																																			0.108726	0.332674	3.05974	6.28319	0.160992	1960	36.99	159.783	0.000174351
																																			0.103657	0.324675	3.13222	6.28319	0.161787	1966.08	36.967	160.333	0.000174842
																																			0.12102	0.323706	2.67481	6.28319	0.158864	1972.25	37.017	160.035	0.000174701
																																			0.142793	0.343734	2.40723	6.28319	0.156618	1978.34	37.001	158.425	0.000174673
																																			0.120953	0.332877	2.75212	6.28319	0.160106	1984.31	37.003	159.517	0.000175468
																																			0.109996	0.351366	3.19435	6.28319	0.162227	1990.35	36.999	158.719	0.000174702
																																			0.100746	0.314664	3.12334	6.28319	0.16257	1996.57	36.968	160.951	0.000175792
																																			0.123665	0.345833	2.79654	6.28319	0.158669	2002.5	37.006	158.73	0.000173513
[truncated: 23 more columns]
